# Supplementary material for: Study on Anti-Constipation Effects of Hemerocallis citrina Baroni through a Novel Strategy of Network Pharmacology Screening
Source: Int J Mol Sci. 2023 Mar 2;24(5):4844. doi: 10.3390/ijms24054844 (PMC10003546; doi:10.3390/ijms24054844)
Supplement: Supplementary file 1 [file ijms-24-04844-s001.zip › Table S1.xlsx]

## Sheet: Sheet1
Table S1 Primers design sequence for qPCR
Gene	Forward primer	Reverse primer
GRP	TATGCGGCTGACAGAGAC	GTAGGCTGGAGACTGAGAG
ACHE	GCCTCCTTGGATGTGTAT	CTTCTCTGCTTCCTGGTAG
ALB	GTTACCAAGTGCTGTAGT	ATCTGCTTCTCCTTCTCT
DES	CTACACCTGCGAGATTGA	TGTTGTCCTGATAGCCATT
PON1	GAAGTAACGCCAGTAGAA	TCAAGTCCATCAGAAGTATT
NOS1	TGAAGGACACAGATACCAT	TTGAAGAGACGGACAGAA
OPRD1	GTCGCAGTCAATCTAATG	CCTGGAACTCACTATGTA
CNR1	CTACCTGATGTTCTGGAT	GTGTGAATGATGATGCTT
