# Supplementary material for: Study on Anti-Constipation Effects of Hemerocallis citrina Baroni through a Novel Strategy of Network Pharmacology Screening
Source: Int J Mol Sci. 2023 Mar 2;24(5):4844. doi: 10.3390/ijms24054844 (PMC10003546; doi:10.3390/ijms24054844)
Supplement: Supplementary file 1 [file ijms-24-04844-s001.zip › Table S2.xlsx]

## Sheet: Sheet1
Table S2 Gene differential expression (Lop VS Normal)
gene_id	gene_name	FPKM.Lop1	FPKM.Lop2	FPKM.Lop3	FPKM.Normal1	FPKM.Normal2	FPKM.Normal3	fc	log2(fc)	pval	regulation	significant
ENSMUSG00000093752	Gm20716	0	0	7.27121	0	0	0	24237.3	14.5649	7.88639e-11	up	yes
ENSMUSG00000076598	Igkv3-7	1.71573	2.2192	1.59409	6.61893	13.9399	11.6436	0.171696	-2.54207	1.27579e-09	down	yes
ENSMUSG00000090996	Gm20458	0	0	0	5.94818	0	0	5.04356e-05	-14.2752	1.52911e-09	down	yes
ENSMUSG00000095571	Ighv5-17	1.54317	2.45462	2.4091	7.25739	10.3971	10.6863	0.226066	-2.14518	5.02574e-09	down	yes
ENSMUSG00000086324	Gm15564	0	0	0	0	0	5.17562	5.7964e-05	-14.0745	6.8761e-09	down	yes
ENSMUSG00000091228	Gm20390	0	0	0	0	0	3.94389	7.6067e-05	-13.6824	8.01386e-09	down	yes
ENSMUSG00000058883	Zfp708	0	0.789506	0	0	0	0	2631.69	11.3618	5.05635e-08	up	yes
ENSMUSG00000080989	Gm14048	0	0	1.16256	0	0	0	3875.19	11.9201	9.45392e-08	up	yes
ENSMUSG00000091076	Vmn2r115	0.091008	0	0	0	0	0	303.36	8.24489	1.06019e-07	up	yes
ENSMUSG00000094797	Igkv6-15	2.23927	4.70978	1.00034	14.6713	12.038	14.1311	0.194645	-2.36108	6.81414e-07	down	yes
ENSMUSG00000076596	Igkv3-10	2.18837	5.82191	3.10545	13.3003	9.7893	17.78	0.27198	-1.87843	3.37251e-06	down	yes
ENSMUSG00000037071	Scd1	98.7699	49.9345	66.4392	131.744	147.951	207.382	0.441704	-1.17885	1.04403e-05	down	yes
ENSMUSG00000027068	Dhrs9	0.801741	0.529757	0.72256	1.2102	2.02757	2.09027	0.385519	-1.37513	2.07973e-05	down	yes
ENSMUSG00000101609	Kcnq1ot1	0.122752	0.094984	0.03498	0.034186	0.020967	0.01993	3.36582	1.75096	3.27218e-05	up	yes
ENSMUSG00000095642	Ighv14-3	2.06484	8.41798	2.2928	13.7268	11.4567	31.3829	0.225852	-2.14655	3.46585e-05	down	yes
ENSMUSG00000096461	Igkv14-130	0	0	0	0.335909	1.54125	1.41803	9.10418e-05	-13.4231	5.65738e-05	down	yes
ENSMUSG00000051747	Ttn	0.0519397	0.0102621	0.00485199	0.0018665	0.00277105	0.00405507	7.71387	2.94745	6.58046e-05	up	yes
ENSMUSG00000065870	Rnu3a	13.9413	16.3219	2.3365	0.163116	1.27162	2.43583	8.42245	3.07424	7.28811e-05	up	yes
ENSMUSG00000024485	Slc4a9	0.0588782	0.0138281	0.0760769	0	0	0	495.944	8.95403	9.0701e-05	up	yes
ENSMUSG00000078867	Gm14418	0.302686	0.383646	0.421362	0.0481544	0.0792176	0.0429631	6.50304	2.70111	9.62503e-05	up	yes
ENSMUSG00000095583	Ighv14-2	1.55614	5.66626	1.15617	10.3504	7.8612	20.0904	0.21875	-2.19265	0.000103674	down	yes
ENSMUSG00000015880	Ncapg	0.271853	0.572204	0.290234	0.662307	1.10503	1.1849	0.384214	-1.38002	0.000123053	down	yes
ENSMUSG00000085105	Gm12758	2.20421	1.96532	1.05432	0.231264	0.81198	0.735542	2.93675	1.55422	0.000148853	up	yes
ENSMUSG00000067149	Jchain	32.7134	69.746	32.0811	67.3771	91.3138	121.481	0.480207	-1.05827	0.000155698	down	yes
ENSMUSG00000076621	Ighj1	0	3.07889	0.424373	18.5258	32.9017	5.25415	0.061806	-4.01611	0.000177992	down	yes
ENSMUSG00000049583	Grm5	0.0357861	0.0140943	0.0264804	0	0	0	254.536	7.99173	0.000178574	up	yes
ENSMUSG00000076577	Igkv8-30	6.24535	10.7521	3.73839	17.4093	15.7758	20.7331	0.384578	-1.37865	0.000207397	down	yes
ENSMUSG00000094806	Cyp2d10	2.7721	3.57928	1.96385	8.17031	3.80616	7.87653	0.41884	-1.25553	0.0002278	down	yes
ENSMUSG00000104623	Gm6394	1.30455	0.226054	0.273333	0	0	0	6013.14	12.5539	0.000232274	up	yes
ENSMUSG00000096833	Igkv4-55	0.158038	2.93238	1.52393	3.47689	9.17762	15.9062	0.161563	-2.62983	0.000297513	down	yes
ENSMUSG00000038777	Sema6c	0.493712	0.441685	0.537648	0.24722	0.139833	0.21664	2.44006	1.28691	0.000355977	up	yes
ENSMUSG00000109370	Gm44675	0.230005	0.029651	0.029176	0	0	0	962.773	9.91105	0.000361039	up	yes
ENSMUSG00000111740	Gm49783	0.064287	0.063947	0.023715	1.4e-05	0	0	10853.5	13.4059	0.000362038	up	yes
ENSMUSG00000003476	Crhr2	0.0979714	0.012083	0.0441601	0	0	0	514.048	9.00576	0.000378172	up	yes
ENSMUSG00000050520	Cldn8	2.05523	3.39181	2.75595	2.98388	8.66821	8.00234	0.417361	-1.26063	0.000388814	down	yes
ENSMUSG00000074506	Gm10705	18.6316	15.1549	36.3887	6.83595	13.4267	9.98319	2.32016	1.21423	0.000452527	up	yes
ENSMUSG00000030680	Pagr1a	3.8953	9.30396	1.16727	1.95512	0.662401	0.919159	4.06215	2.02224	0.000478439	up	yes
ENSMUSG00000021010	Npas3	0.054354	0.0210534	0.0287843	0	0	0	347.306	8.44006	0.000479837	up	yes
ENSMUSG00000055116	Arntl	0.708745	0.698985	1.00086	1.01177	2.021	2.05349	0.473549	-1.07842	0.000483878	down	yes
ENSMUSG00000096805	Ighv9-1	1.29567	2.49445	0.934801	3.67963	6.28529	7.01396	0.278282	-1.84538	0.000544862	down	yes
ENSMUSG00000076532	Igkv4-91	0.519337	2.64586	1.19538	15.8317	3.38388	3.72229	0.190104	-2.39514	0.000626739	down	yes
ENSMUSG00000051728	Fam243	0.230831	0.035695	0.023094	0	0	0	965.4	9.91498	0.000639686	up	yes
ENSMUSG00000103593	Gm37352	1.06111	0.728833	0.997068	0.199884	0.457526	0.244061	3.09162	1.62837	0.000647449	up	yes
ENSMUSG00000103544	Gm10048	0.072998	0.045372	0.0476401	0	0	0	553.367	9.11209	0.000790259	up	yes
ENSMUSG00000111443	Gm46123	0.033076	0.022414	0.043924	0	0	0	331.38	8.37234	0.000869005	up	yes
ENSMUSG00000082171	Rpl27-ps2	0.584941	0.177966	0.033791	2.16216	1.86463	2.57101	0.120752	-3.04988	0.000873779	down	yes
ENSMUSG00000117748	Gm50241	0.000165692	0.00197361	0.0105395	0.00386602	0.0229985	0.886616	0.0138797	-6.17088	0.000874952	down	yes
ENSMUSG00000074195	Clca4b	3.08961	0.769079	2.4613	4.51117	6.38819	5.67264	0.381365	-1.39076	0.000877762	down	yes
ENSMUSG00000024041	Cryaa	0.108618	0.39664	0	0	0	0	1684.19	10.7178	0.00088805	up	yes
ENSMUSG00000076605	Igkj2	31.5472	92.1639	32.6747	109.622	117.383	192.189	0.373063	-1.42251	0.000947148	down	yes
ENSMUSG00000085562	2610028E06Rik	0.0789696	0.0318304	0.0305495	0	0	0	471.165	8.88009	0.000973447	up	yes
ENSMUSG00000085546	Gm14252	0.086371	0.067723	0.039156	0	0	0	644.167	9.33129	0.00107561	up	yes
ENSMUSG00000086727	4931428L18Rik	0.140895	0	0.1062	0	0	0	823.651	9.68589	0.0011361	up	yes
ENSMUSG00000038526	Car14	0.906421	1.29852	1.8358	0.622329	0.390175	0.710282	2.34547	1.22988	0.00116068	up	yes
ENSMUSG00000086746	Gm15222	0.977623	1.15073	1.16295	0.425649	0.406156	0.558868	2.3667	1.24287	0.00117102	up	yes
ENSMUSG00000106676	Gm42895	0.123481	0.065528	0.020314	0	0	0	697.743	9.44655	0.00126276	up	yes
ENSMUSG00000088185	Scarna2	14.7165	12.3843	5.92378	4.60656	4.40511	5.64446	2.25329	1.17203	0.00138462	up	yes
ENSMUSG00000033847	Pla2g4c	0.106832	0.197755	0.254614	0.42262	0.463761	0.807844	0.330063	-1.59919	0.00141007	down	yes
ENSMUSG00000006574	Slc4a1	0.0596797	0.0168038	0.0469693	0	0	0	411.509	8.68478	0.00148032	up	yes
ENSMUSG00000083805	Gm14848	0	0.830188	1.09151	0	0	0	6405.65	12.6451	0.00158054	up	yes
ENSMUSG00000045967	Gpr158	0.0671096	0.0645952	0.0574444	0	0.0109768	0	17.2317	4.10699	0.00165794	up	yes
ENSMUSG00000096844	Igkv6-14	0.510807	1.47224	0.282148	3.91163	2.67796	3.98137	0.214285	-2.2224	0.00166422	down	yes
ENSMUSG00000029868	Trpv6	0.13682	0.0656487	0.18176	0.0145652	0.00294602	0.0242358	9.20374	3.20222	0.00168761	up	yes
ENSMUSG00000108878	Gm49493	0.64305	0.635751	0.546987	0.22082	0.293891	0.346205	2.12075	1.08457	0.00170653	up	yes
ENSMUSG00000104210	Gm37984	0.147092	0.015852	0.010955	0	0	0	579.663	9.17907	0.00171382	up	yes
ENSMUSG00000092032	Vmn2r59	0.0506362	0	0.00346461	0	0	0	180.336	7.49454	0.00178053	up	yes
ENSMUSG00000030324	Rho	0.794506	0.552965	1.42525	0.422092	0.377237	0.504079	2.12728	1.08901	0.0017981	up	yes
ENSMUSG00000107770	Gm44126	4.38332	3.44562	3.11175	7.53242	8.92135	6.5362	0.47589	-1.0713	0.00182888	down	yes
ENSMUSG00000020887	A230052G05Rik	0.081354	0.019422	0.159183	0	0	0	866.53	9.75911	0.00189324	up	yes
ENSMUSG00000076604	Igkj1	17.2524	84.4495	16.7296	92.7291	106.168	203.095	0.294611	-1.76312	0.00190459	down	yes
ENSMUSG00000108460	Gm39041	0.159406	0.094922	0.028975	0.011257	0	0	25.1668	4.65345	0.00191462	up	yes
ENSMUSG00000066372	Vmn2r65	0.0369425	0.0139046	0.00561898	0	0	0	188.22	7.55628	0.00197175	up	yes
ENSMUSG00000103261	Gm36981	0.05638	0	0.136233	0	0	0	642.043	9.32653	0.00201616	up	yes
ENSMUSG00000096422	Igkv12-44	0.780631	5.77391	1.48711	8.75481	9.48094	9.27074	0.292355	-1.77421	0.00202616	down	yes
ENSMUSG00000114555	Gm48706	0.056734	0.048013	0.05696	0	0	0	539.023	9.0742	0.00202904	up	yes
ENSMUSG00000103585	Pcdhgb4	0.0846856	1.06499	0.0591569	0.0986392	0.0285125	0.047832	6.90826	2.78832	0.00214456	up	yes
ENSMUSG00000096632	Igkv9-124	0.119005	1.27834	0	1.75491	7.0131	3.53	0.113624	-3.13766	0.00216659	down	yes
ENSMUSG00000099759	1700030C10Rik	0.249808	1.6699	1.85525	0.37861	0.236815	0.360557	3.86786	1.95154	0.00228923	up	yes
ENSMUSG00000117988	Gm8663	0.147545	0.182326	0.241571	0	0	0	1904.81	10.8954	0.00235145	up	yes
ENSMUSG00000112550	Gm6627	0.433003	0.48371	1.12413	1.46601	1.61219	1.86733	0.412664	-1.27696	0.00245082	down	yes
ENSMUSG00000010803	Gabra1	0.0254527	0.00613267	0.0450179	0	0	0	255.344	7.9963	0.0024593	up	yes
ENSMUSG00000096490	Igkv10-94	2.04635	4.07818	2.3168	4.47739	6.41502	13.9797	0.33939	-1.55899	0.00249395	down	yes
ENSMUSG00000062488	Ifit3b	2.92142	4.85191	9.49869	2.56428	0.947839	3.52848	2.4532	1.29467	0.00251636	up	yes
ENSMUSG00000095351	Igkv3-2	1.76381	8.21441	3.81768	7.63202	13.2769	18.1234	0.353448	-1.50043	0.00255435	down	yes
ENSMUSG00000042589	Cux2	0.246884	0.475279	0.27027	0.1729	0.129021	0.175068	2.08062	1.05702	0.00274477	up	yes
ENSMUSG00000094117	Igkv3-12	1.66993	7.57451	4.20667	8.78644	11.0225	16.6835	0.3686	-1.43987	0.00279079	down	yes
ENSMUSG00000048456	Olfr1448	0.158639	0.0233013	0	0	0	0	606.468	9.24429	0.00279858	up	yes
ENSMUSG00000108297	Gm44167	0.277952	0.137706	0	0	0	0	1385.53	10.4362	0.00283737	up	yes
ENSMUSG00000068962	Zfp114	0.166955	0.134119	0.131819	0.0262011	0.031174	0.0405815	4.41924	2.1438	0.00310249	up	yes
ENSMUSG00000104852	Gm43201	0.16947	0.026625	0.055702	0	0	0.00793	31.7525	4.9888	0.00321213	up	yes
ENSMUSG00000103092	Pcdha5	0.120195	0.025461	0	0	0	0	485.52	8.92339	0.00334336	up	yes
ENSMUSG00000111611	Olfr157	0.0812218	0.029809	0	0	0	0	370.103	8.53178	0.00336499	up	yes
ENSMUSG00000115267	Vmn1r76	0.0909992	0.00749938	0	0	0	0	328.328	8.359	0.00340147	up	yes
ENSMUSG00000055333	Fat2	0.083893	0.083121	0.096715	0.025777	0.014354	0.045043	3.09636	1.63057	0.00340376	up	yes
ENSMUSG00000071491	Vmn1r209	0.0390258	0.0188713	0.012927	0	0	0	236.081	7.88314	0.0034238	up	yes
ENSMUSG00000081208	Gm11400	4.89407	2.54925	3.03387	1.37915	1.08369	2.41387	2.14841	1.10327	0.0034272	up	yes
ENSMUSG00000021922	Itih4	0.144546	0.043239	0.063952	0	0.00853756	0	29.4859	4.88195	0.00354887	up	yes
ENSMUSG00000076538	Igkv13-84	0.341709	2.25131	0.583707	2.17541	3.19317	10.0981	0.205391	-2.28355	0.00380406	down	yes
ENSMUSG00000106254	Gm42907	0.224616	0.110583	0	0	0	0	1117.33	10.1258	0.00390373	up	yes
ENSMUSG00000024402	Lta	0.267301	0	0.141236	0.962506	0.434338	1.52248	0.139943	-2.83709	0.00396798	down	yes
ENSMUSG00000095442	Ighv1-4	1.95817	1.86569	1.23978	2.41735	8.13202	5.3792	0.317897	-1.65337	0.00406428	down	yes
ENSMUSG00000106379	Lhfpl3	0.0916077	0.0296715	0.0290491	0	0	0	501.094	8.96894	0.00409534	up	yes
ENSMUSG00000102618	Gm37848	0.199229	0.03701	0	0	0	0	787.463	9.62107	0.00418452	up	yes
ENSMUSG00000108678	Gm44758	0.273383	0.067826	0.059557	0	0.012243	0	32.7343	5.03273	0.00424426	up	yes
ENSMUSG00000102841	Gm38036	0.05825	0.043414	0.028955	0	0	0	435.397	8.76619	0.00432318	up	yes
ENSMUSG00000090304	Vmn2r99	0.077019	0.004854	0	0	0	0	272.91	8.09228	0.00436323	up	yes
ENSMUSG00000106832	Gm42632	0.172102	0.020907	0.015565	0	0	0	695.247	9.44138	0.0043905	up	yes
ENSMUSG00000071068	Treml2	0.0781052	0.186491	0.0278859	0.420575	0.0661144	1.05285	0.189979	-2.39608	0.00450994	down	yes
ENSMUSG00000079445	B3gnt7	1.5419	1.98109	1.67719	1.49528	6.09104	3.71868	0.45999	-1.12033	0.00453408	down	yes
ENSMUSG00000042909	Olfr648	0.128434	0.0333152	0.011071	0	0	0	576.067	9.17009	0.00465842	up	yes
ENSMUSG00000107634	Gm36816	0	0	0	0.24782	0.190163	0.207142	0.000465026	-11.0704	0.0047423	down	yes
ENSMUSG00000115801	AC160336	0.051773	0.006457	0.004297	0.004461	0.004478	0.004688	4.58846	2.19801	0.00483503	up	yes
ENSMUSG00000094006	Igkv4-59	6.08921	7.3065	2.66211	9.49982	11.8319	14.8219	0.444156	-1.17086	0.00486341	down	yes
ENSMUSG00000054417	Cyp3a44	3.61518	4.99678	2.87058	10.7265	2.86638	12.6901	0.436881	-1.19469	0.00486623	down	yes
ENSMUSG00000105228	Gm43340	0	0	0	0.121522	0.162211	0.099769	0.000782264	-10.3201	0.00489749	down	yes
ENSMUSG00000103770	Pcdha9	0.051666	0.10792	0.123355	0.021104	0	0.01058	8.93009	3.15867	0.0049355	up	yes
ENSMUSG00000102227	Gm37302	0.077293	0.04123	0.034021	0	0	0	508.48	8.99005	0.00496098	up	yes
ENSMUSG00000039155	Cdh26	0.208127	0.441089	0.149028	0.0542933	0.0827758	0.014261	5.27486	2.39913	0.00499367	up	yes
ENSMUSG00000106579	Gm42771	0.26819	0.024861	0	0	0	0	976.837	9.93197	0.00500328	up	yes
ENSMUSG00000092202	Stk19-ps1	1.97624	0	0	0	0	0	6587.47	12.6855	0.00502061	up	yes
ENSMUSG00000033967	Rnf225	0.331725	0.353813	1.77331	0.280265	0.238144	0.22145	3.32341	1.73266	0.00511491	up	yes
ENSMUSG00000093942	Olfr46	0.0735287	0.0107131	0	0	0	0	280.806	8.13343	0.0052384	up	yes
ENSMUSG00000111389	Gm39465	0.103269	0	0	0	0	0	344.23	8.42723	0.00536927	up	yes
ENSMUSG00000040125	Gpr26	0.075666	0.024617	0.029102	0	0.009846	0	13.1409	3.71599	0.00544611	up	yes
ENSMUSG00000050035	Fhl4	0	0	0	0.0127656	0.0766781	0.0714841	0.00186419	-9.06724	0.00546294	down	yes
ENSMUSG00000030046	Bmp10	0.141669	0.011422	0	0	0	0	510.303	8.99521	0.00553439	up	yes
ENSMUSG00000076438	Oxct2b	0	0	0	0.094316	0.122313	0.082017	0.00100453	-9.95926	0.00555282	down	yes
ENSMUSG00000044681	Cnpy1	0.133756	0.018687	0.0363045	0.00991709	0	0	19.0325	4.2504	0.00561256	up	yes
ENSMUSG00000038135	Crygn	0.263928	0.0450898	0.265449	0	0	0	1914.89	10.903	0.00563786	up	yes
ENSMUSG00000109154	Gm44822	0.082082	0.068042	0.008521	7.8e-05	0.008027	4.7e-05	19.4609	4.2825	0.00569253	up	yes
ENSMUSG00000076525	Igkv1-99	0.687652	0.762405	0	0.661986	3.86596	5.95246	0.138359	-2.85351	0.00579833	down	yes
ENSMUSG00000033107	Rnf125	1.03658	1.14534	0.580226	2.16204	1.40027	2.55469	0.451553	-1.14703	0.0058089	down	yes
ENSMUSG00000115275	9630050E16Rik	0.08971	0.004771	0	0	0	0	314.937	8.29892	0.0058294	up	yes
ENSMUSG00000052188	Gm14964	3.73059	2.74107	3.70123	1.64272	0.861513	2.15047	2.18551	1.12797	0.0058413	up	yes
ENSMUSG00000096715	Igkv3-4	2.77286	19.6634	3.31463	36.8634	33.0631	72.3631	0.180975	-2.46614	0.00595176	down	yes
ENSMUSG00000001901	Kcnh6	0.626204	0.848551	0.688381	0.487047	0.265374	0.274018	2.10742	1.07548	0.00602138	up	yes
ENSMUSG00000026751	Nr5a1	0.0514444	0.0287843	0.0213837	0	0	0	338.708	8.4039	0.0060253	up	yes
ENSMUSG00000108841	Frmpd2	0.0352359	0.00956599	0.0246608	0	0	0	231.542	7.85513	0.00606206	up	yes
ENSMUSG00000024912	Fosl1	0	0	0	0.0263923	0.178622	0.0424069	0.00121251	-9.68779	0.00627974	down	yes
ENSMUSG00000096736	Gm17535	54.9916	11.5864	0.235409	0.981526	2.04088	0.574733	18.574	4.21522	0.00645003	up	yes
ENSMUSG00000037801	Iqch	0.0631399	0	0.0255032	0	0	0	295.477	8.2069	0.00661425	up	yes
ENSMUSG00000025480	Syce1	0.058103	0.136901	0.092761	0	0	0	959.217	9.90571	0.00676244	up	yes
ENSMUSG00000066108	Muc5b	0.050115	0.009681	0.007925	0	0	0.00322	21.0314	4.39447	0.00679094	up	yes
ENSMUSG00000111169	Gm34004	0.199467	0.0203974	0	0	0	0	732.882	9.51744	0.00680594	up	yes
ENSMUSG00000108728	OR5BS1P	0.120218	0.010063	0	0	0	0	434.27	8.76245	0.00680594	up	yes
ENSMUSG00000068263	Efcc1	0.323183	0.346836	0.375105	0.180245	0.14096	0.0778168	2.61921	1.38913	0.00681595	up	yes
ENSMUSG00000042269	Fam92b	0.139689	0.37454	0.23745	0	0.0504309	0.0191409	10.8044	3.43354	0.00685313	up	yes
ENSMUSG00000076587	Igkv6-20	1.47726	4.67936	0.780677	5.01499	10.4314	6.1792	0.320792	-1.64029	0.00706498	down	yes
ENSMUSG00000099519	Gm29253	0.109111	4.99997	6.28323	0.154938	0.600538	0.190126	12.0477	3.59068	0.00710278	up	yes
ENSMUSG00000106022	Gm42929	0.407801	0.260404	0.072016	0.02261	0.001353	0.037013	12.1395	3.60164	0.00713749	up	yes
ENSMUSG00000057933	Gsta2	0.410394	0.241786	1.0596	1.46303	3.47094	0.957353	0.29056	-1.78309	0.00719291	down	yes
ENSMUSG00000106110	Gm43571	0.173043	0.031269	0	0	0	0	681.04	9.4116	0.00726306	up	yes
ENSMUSG00000096459	Ighv9-3	0.801491	6.00448	2.60223	5.93688	9.41417	12.7214	0.33514	-1.57717	0.00727042	down	yes
ENSMUSG00000013611	Snx31	0.220605	0.161292	0.323989	0.0585983	0.0329913	0.0841213	4.01731	2.00623	0.00728105	up	yes
ENSMUSG00000102151	Gm37472	0.201262	0.04803	0.034611	0.01252	0.00849	0	13.5128	3.75625	0.00734661	up	yes
ENSMUSG00000010142	Tnfrsf13b	0.54912	1.03059	0.25633	1.09276	0.613005	4.34457	0.303461	-1.72042	0.00738574	down	yes
ENSMUSG00000024266	Adad2	0.088653	0.067251	0.058202	0	0	0	713.687	9.47915	0.00740969	up	yes
ENSMUSG00000100602	Gm19498	0.278189	0.441966	0.587394	0	0	0	4358.5	12.0896	0.00741347	up	yes
ENSMUSG00000108448	Gm21269	0.024609	0.00834	0.002723	0	0	0	118.907	6.89369	0.00746517	up	yes
ENSMUSG00000107690	Gm44044	0.527116	0.045282	0	0	0	0	1907.99	10.8978	0.00757156	up	yes
ENSMUSG00000095737	Igkv11-125	0	0.157698	0	3.51332	0	1.26948	0.0329718	-4.92262	0.007624	down	yes
ENSMUSG00000022622	Acr	0.209798	0.143497	0.215225	0	0.034782	0	16.3452	4.0308	0.00770791	up	yes
ENSMUSG00000085260	Med9os	0.243768	0.205854	0.338236	0	0	0	2626.19	11.3588	0.00780381	up	yes
ENSMUSG00000026579	F5	0.0878	0.023214	0.072263	0.006661	0.012902	0	9.36855	3.22783	0.00804721	up	yes
ENSMUSG00000029151	Slc30a3	0.162194	0.0407547	0	0	0	0	676.496	9.40194	0.00810822	up	yes
ENSMUSG00000109419	Gm45163	0.084903	0.014457	0.012429	0	0	0	372.63	8.5416	0.00811839	up	yes
ENSMUSG00000102401	Gm37864	0.107	0.016891	0.016741	0	0	0	468.773	8.87275	0.00811839	up	yes
ENSMUSG00000104639	Gm42939	0.204036	0.066892	0	0	0	0	903.093	9.81873	0.00816372	up	yes
ENSMUSG00000021359	Tfap2a	0.0620761	0.0962318	0.030026	0	0.00917373	0	20.5297	4.35964	0.00819507	up	yes
ENSMUSG00000062209	Erbb4	0.0619923	0.00308646	0	0	0.000609888	0	106.706	6.7375	0.00838563	up	yes
ENSMUSG00000033837	Foxh1	0.311132	0	0.120189	0	0	0	1437.74	10.4896	0.00838824	up	yes
ENSMUSG00000050558	Prokr2	0.0692704	0.00763849	0	0	0	0	256.363	8.00204	0.00843971	up	yes
ENSMUSG00000114148	Gm47701	0.129823	0.015806	0.015536	0	0	0	537.217	9.06936	0.00847239	up	yes
ENSMUSG00000110199	Olfr542-ps1	0.0930027	0.045905	0	0	0	0	463.026	8.85495	0.00853602	up	yes
ENSMUSG00000093384	Gm20689	1.03455	1.94104	0.651823	0.208437	0.097675	0.203895	7.11248	2.83035	0.00853695	up	yes
ENSMUSG00000075046	Duxf3	0.516633	0.0114577	0.0729601	0.0266431	0.0196351	0	12.9878	3.69908	0.00861684	up	yes
ENSMUSG00000096201	Gm10715	1.40478	0.35214	0	0.0440333	0.053689	0	17.9787	4.16822	0.00867159	up	yes
ENSMUSG00000113842	Gm48138	0.133065	0.069782	0	0	0	0	676.157	9.40121	0.00871755	up	yes
ENSMUSG00000092220	Gm20528	0	0.0306414	0	1.05289	0	0.113859	0.0262622	-5.25087	0.00893513	down	yes
ENSMUSG00000034533	Scn10a	0.0417459	0.00704315	0.00359382	0	0	0	174.61	7.44799	0.00893785	up	yes
ENSMUSG00000096499	Ighv1-5	0.522837	1.20678	0.341039	0.578458	4.65615	4.49882	0.212736	-2.23286	0.0090537	down	yes
ENSMUSG00000081660	Gm11787	0.520754	0	0.065293	0	0	0	1953.49	10.9318	0.00905866	up	yes
ENSMUSG00000076583	Igkv8-24	0.395027	2.23605	1.00505	4.44501	3.00181	4.19958	0.312211	-1.67941	0.00908097	down	yes
ENSMUSG00000023781	Hes7	0.328256	0.443867	0.595799	0.107612	0.165137	0.174769	3.05669	1.61197	0.00924365	up	yes
ENSMUSG00000088246	Gm25911	18.5966	20.2174	4.73841	5.53877	2.11737	1.01238	5.02421	2.3289	0.00925017	up	yes
ENSMUSG00000076549	Igkv4-68	0.872231	2.49506	1.52361	7.43122	1.46082	6.98512	0.308046	-1.69878	0.00937925	down	yes
ENSMUSG00000102844	Gm38034	0.263427	0.029871	0	0	0	0	977.66	9.93319	0.00942166	up	yes
ENSMUSG00000097368	Gm10390	0.0728945	0.00355943	0	0	0	0	254.846	7.99348	0.00942433	up	yes
ENSMUSG00000097610	A930012L18Rik	0.171138	0	0.0578234	0	0	0	763.203	9.57592	0.00946012	up	yes
ENSMUSG00000085264	Gm15581	0.076983	0	0.024738	0	0	0	339.07	8.40544	0.00947011	up	yes
ENSMUSG00000027416	Otor	0.945587	0.86464	2.12823	0.378105	0.329723	0	5.56414	2.47616	0.0095206	up	yes
ENSMUSG00000110610	Gm7769	0.309078	0.286109	0	0	0	0	1983.96	10.9542	0.00975964	up	yes
ENSMUSG00000045991	Onecut2	0.034174	0.002862	0	0	0	0	123.453	6.94782	0.00978772	up	yes
ENSMUSG00000104252	Pcdha4	0	0.0174403	0	0.15266	0.0477485	0.0401543	0.0724979	-3.78592	0.00979264	down	yes
ENSMUSG00000095633	Igkv4-58	0.493597	1.29171	0.0947434	2.41242	2.74144	2.99913	0.230596	-2.11656	0.00980458	down	yes
ENSMUSG00000107750	Gm44013	0.269107	0.102508	0.063488	0	0.020164	0.016167	11.9761	3.58208	0.0103167	up	yes
ENSMUSG00000066189	Cacng3	0.100133	0	0.098318	0	0	0	661.503	9.3696	0.0103176	up	yes
ENSMUSG00000110440	Gm45894	0	0.135937	0.176313	0	0	0	1040.84	10.0235	0.010364	up	yes
ENSMUSG00000115293	Gm49333	1.42307	0.919401	0	0	0	0	7808.24	12.9308	0.0103735	up	yes
ENSMUSG00000103657	Gm37204	0.156415	0.024401	0	0	0.001757	0	102.912	6.68526	0.0104392	up	yes
ENSMUSG00000110365	Gm38947	0.115982	0.084909	0	0	0	0	669.637	9.38723	0.0104716	up	yes
ENSMUSG00000105973	Gm42881	0.095313	0.072421	0	0	0	0	559.113	9.127	0.0104716	up	yes
ENSMUSG00000108169	Gm43958	0.089322	0.066602	0	0	0	0	519.747	9.02166	0.0104716	up	yes
ENSMUSG00000087579	Hectd2os	0	0.119093	0.106504	0	0	0.00454354	49.6522	5.63379	0.0105743	up	yes
ENSMUSG00000102662	Gm38377	0.106844	0.039975	0	0	0	0	489.397	8.93486	0.0105868	up	yes
ENSMUSG00000042985	Upk3b	0.448457	0.159871	1.35855	1.33762	2.17664	1.89579	0.36356	-1.45973	0.0105902	down	yes
ENSMUSG00000082180	Gm12230	0.062085	0	0	1.01429	0.490843	0.232276	0.0357342	-4.80655	0.0106327	down	yes
ENSMUSG00000074354	Arhgap20os	0.298278	0.0783805	0.0431572	0	0	0.0299492	14.0176	3.80917	0.0106556	up	yes
ENSMUSG00000108869	Gm44532	0.10432	0.02168	0.023148	0	0	0	497.16	8.95757	0.0108054	up	yes
ENSMUSG00000114662	Gm31683	0.407448	0	0.207855	0	0	0	2051.01	11.0021	0.0108507	up	yes
ENSMUSG00000076934	Iglv1	7.09377	22.7043	20.281	16.2528	43.2999	45.8495	0.475123	-1.07363	0.0110065	down	yes
ENSMUSG00000113379	Gm46436	0.276051	0.142777	0	0	0	0	1396.09	10.4472	0.011022	up	yes
ENSMUSG00000063851	Rnf183	0	0	0	0.00798365	0.219397	0.100555	0.000914813	-10.0942	0.0110378	down	yes
ENSMUSG00000095682	Igkv3-1	0.315566	4.06663	1.28519	13.6567	1.96759	6.68762	0.254007	-1.97706	0.0110701	down	yes
ENSMUSG00000116879	Gm49794	0.089545	0.013581	0.012305	0.008351	0	0.003012	10.1585	3.34462	0.0110792	up	yes
ENSMUSG00000021541	Trpc7	0	0	0	0.0474743	0.0460881	0.0211503	0.00261523	-8.57885	0.0111522	down	yes
ENSMUSG00000033737	Fndc3c1	0.0272958	0.00173508	0.0365686	0	0	0	218.665	7.77258	0.0111577	up	yes
ENSMUSG00000001510	Dlx3	0.213534	0.211344	0.124844	0.018273	0.053823	0	7.62486	2.93071	0.011176	up	yes
ENSMUSG00000104262	Gm37747	0.067705	0.069094	0	0	0	0	455.997	8.83288	0.0111764	up	yes
ENSMUSG00000020871	Dlx4	0.0488323	0.0180347	0.0539388	0	0	0	402.686	8.65351	0.011212	up	yes
ENSMUSG00000062296	Trank1	0.00883895	0.023481	0.0382377	0.0044315	0	0	15.9219	3.99294	0.0112152	up	yes
ENSMUSG00000048583	Igf2	0.0229004	0.0212171	0.615528	0.0242189	0.0443354	0.019854	7.46136	2.89944	0.0114533	up	yes
ENSMUSG00000076550	Igkv4-63	0.108564	1.30875	0	5.06233	3.9489	0.940526	0.142418	-2.8118	0.0114839	down	yes
ENSMUSG00000049436	Upk1b	0.91414	0.577753	0.667655	1.21486	2.10268	1.21708	0.476236	-1.07025	0.011516	down	yes
ENSMUSG00000070568	Slc6a21	0.103944	0.0320933	0	0	0	0	453.459	8.82483	0.0116834	up	yes
ENSMUSG00000109456	Gm44584	0.1421	0.042919	0	0	0	0	616.73	9.2685	0.0116834	up	yes
ENSMUSG00000103247	Gm38091	0.045999	0.037198	0.017897	0	0	0	336.98	8.39652	0.0117549	up	yes
ENSMUSG00000113172	Gm47836	0.113063	0.011714	0	0	0	0	415.923	8.70017	0.0118321	up	yes
ENSMUSG00000076581	Igkv8-26	0	0	0	0	1.57743	0.211746	0.000167675	-12.542	0.0119285	down	yes
ENSMUSG00000110559	Gm26843	0.2733	0	0	0	0	0	911	9.83131	0.0119352	up	yes
ENSMUSG00000029541	Cyp2w1	1.79212	0.977778	1.85196	0.992898	0.620968	0.444509	2.24539	1.16697	0.0119703	up	yes
ENSMUSG00000025370	Cdh9	0.019605	0.017464	0.075449	0	0	0	375.06	8.55098	0.0121119	up	yes
ENSMUSG00000079051	Vinac1	0.045938	0.006096	0.038958	0	0	0	303.307	8.24463	0.0121235	up	yes
ENSMUSG00000109517	Gm44763	0	0	0	0.028701	0.099173	0.097465	0.00133133	-9.55292	0.0121341	down	yes
ENSMUSG00000032224	Fam81a	0.203469	0.0785538	0.0531768	0	0.0135824	0.0326524	7.24993	2.85797	0.0121853	up	yes
ENSMUSG00000004894	Hapln2	0.152601	0	0.0701065	0	0	0	742.359	9.53597	0.0122295	up	yes
ENSMUSG00000102153	Gm37474	0.195873	0	0.095877	0	0	0	972.5	9.92555	0.0122295	up	yes
ENSMUSG00000031450	Grk1	0.0825844	0.0793165	0.18121	0.0441123	0.0432795	0.0252877	3.04501	1.60645	0.0123343	up	yes
ENSMUSG00000020037	Rfx4	0.0688464	0	0.0417047	0	0	0	368.504	8.52554	0.0123527	up	yes
ENSMUSG00000046223	Plaur	1.24814	1.15979	1.73719	1.52234	4.45386	2.34017	0.498429	-1.00454	0.0123686	down	yes
ENSMUSG00000035202	Lars2	546.833	501.376	91.0261	170.331	74.5583	50.5641	3.85589	1.94706	0.0123734	up	yes
ENSMUSG00000100593	1700119H24Rik	0.485816	0.182263	0.024955	0	0	0	2310.11	11.1737	0.0124446	up	yes
ENSMUSG00000055494	Gm14168	0.495788	0.415281	0.169713	0.069459	0.140666	0.10454	3.43471	1.78019	0.0124627	up	yes
ENSMUSG00000096649	Ighv1-31	0.2911	0.230401	0.165167	1.26023	0.963057	1.56558	0.181233	-2.46408	0.0125227	down	yes
ENSMUSG00000025961	4933402D24Rik	0.117475	0.184006	0	0	0	0	1004.94	9.97289	0.0125596	up	yes
ENSMUSG00000114041	Gm9269	0.679234	0.241581	0.170551	0	0.031701	0	34.4269	5.10546	0.0125682	up	yes
ENSMUSG00000063011	Msln	0.351518	1.22045	1.218	1.63878	1.53325	2.68101	0.47667	-1.06894	0.0126577	down	yes
ENSMUSG00000104211	Gm37985	0.039553	0.004147	0.002074	0.004897	0.001482	0.002011	5.45578	2.44779	0.0127503	up	yes
ENSMUSG00000095574	Trbv12-1	0	0	0	0.426222	0.479951	0.222839	0.000265719	-11.8778	0.0128216	down	yes
ENSMUSG00000106053	Gm20752	0.269733	0	0	0	0	0	899.11	9.81235	0.0129141	up	yes
ENSMUSG00000107314	Gm20488	0.093417	0	0.07975	0	0	0	577.223	9.17299	0.012963	up	yes
ENSMUSG00000054958	Nt5c1a	0	0	0	0.124577	0.089349	0.142264	0.000842247	-10.2135	0.0129708	down	yes
ENSMUSG00000004231	Pax2	0.105072	0	0.00240177	0	0	0	358.247	8.48481	0.0130871	up	yes
ENSMUSG00000022790	Igsf11	0.287673	0.384083	0.374403	0.157614	0.160881	0.202149	2.00936	1.00673	0.0130887	up	yes
ENSMUSG00000105804	Gm43654	0.131189	0.020909	0	0	0	0	506.993	8.98582	0.0131284	up	yes
ENSMUSG00000078179	Rnf148	0.218963	0.031486	0.054751	0	0	0	1017.33	9.99058	0.0132707	up	yes
ENSMUSG00000058692	Olfr846	0.106362	0.011559	0	0	0	0	393.07	8.61864	0.013301	up	yes
ENSMUSG00000104576	F830115B05Rik	0.229097	0.238949	0.020829	0.027002	0	0	18.1051	4.17833	0.0133382	up	yes
ENSMUSG00000059043	Olfr15	0.0401344	0.0113431	0.00856953	0	0	0	200.157	7.64499	0.0134115	up	yes
ENSMUSG00000114789	Gm31577	0.113996	0.0084373	0	0	0	0	408.111	8.67282	0.0136883	up	yes
ENSMUSG00000116842	Gm49588	0.108651	0.010739	0	0	0	0	397.967	8.6365	0.0136883	up	yes
ENSMUSG00000112424	Gm6494	0.21748	0.021268	0	0	0	0	795.827	9.63631	0.0136883	up	yes
ENSMUSG00000074665	Bpifb4	0.10987	0.0513816	0	0	0	0	537.506	9.07014	0.0137103	up	yes
ENSMUSG00000075045	Gm4981	0.339925	0.127667	0.036459	0.032368	0	0.014715	10.7056	3.42029	0.0137811	up	yes
ENSMUSG00000076733	Ighv8-13	0	0	0	0.551279	0	1.48855	0.000147071	-12.7312	0.0139877	down	yes
ENSMUSG00000103614	Gm37949	0.159815	0.085632	0	0	0	0	818.157	9.67623	0.0140224	up	yes
ENSMUSG00000086049	Gm12735	3.48751	1.12779	0.328868	0.448551	0.000594	0.48061	5.31772	2.41081	0.0142044	up	yes
ENSMUSG00000112657	BC106175	0.195652	0.178707	0.349448	0.024978	0.0925164	0.0220302	5.18766	2.37508	0.0142178	up	yes
ENSMUSG00000115190	Gm49542	0.074245	0.073902	0	0	0	0	493.823	8.94785	0.0142363	up	yes
ENSMUSG00000022818	Cyp2ab1	0.225767	0	0.0409337	0	0.00872921	0	30.5527	4.93323	0.0143087	up	yes
ENSMUSG00000075091	Olfr1233	0.065128	0	0.00911376	0	0	0	247.472	7.95112	0.0143574	up	yes
ENSMUSG00000042459	Bpifa2	0.224617	0	0.0340056	0	0	0	862.075	9.75167	0.0143574	up	yes
ENSMUSG00000017002	Slpi	1.36201	0.8161	3.38997	3.00434	4.66703	5.20052	0.432577	-1.20897	0.014416	down	yes
ENSMUSG00000056600	Olfr90	0.134237	0.0221363	0	0	0	0	521.243	9.02581	0.014832	up	yes
ENSMUSG00000023192	Grm2	0.0816281	0.0229726	0	0	0	0	348.669	8.44572	0.0149113	up	yes
ENSMUSG00000070458	Vmn2r73	0.046057	0.005483	0	0	0	0	171.8	7.42459	0.0149946	up	yes
ENSMUSG00000118586	AC156021	0.066764	0.021557	0	0	0	0	294.403	8.20165	0.0150872	up	yes
ENSMUSG00000112576	Gm47621	0.147579	0.046458	0	0	0	0	646.79	9.33715	0.0150872	up	yes
ENSMUSG00000102236	Gm37887	0.136211	0.045511	0	0	0	0	605.74	9.24255	0.0150872	up	yes
ENSMUSG00000097626	4921504A21Rik	0.077561	0.068717	0.107781	0	0	0.012834	19.7958	4.30712	0.0151572	up	yes
ENSMUSG00000117217	Gm4766	0.193094	0.362236	0	0	0	0	1851.1	10.8542	0.0152064	up	yes
ENSMUSG00000057706	Mex3b	0.140723	0.512075	0.509572	0.152252	0.140101	0.132936	2.73313	1.45055	0.0152367	up	yes
ENSMUSG00000109214	Gm44659	0.308943	0.899772	0	0	0	0	4029.05	11.9762	0.0152888	up	yes
ENSMUSG00000104178	Gm9916	0.17475	0.040513	0.061312	0	0	0	921.917	9.84849	0.0153579	up	yes
ENSMUSG00000097414	B130046B21Rik	0.872092	0.161197	0.0878765	0.0643625	0.0897376	0.108953	4.26212	2.09157	0.0155078	up	yes
ENSMUSG00000101930	Gm5441	0.147541	0.0170215	0	0.00401344	0	0	41.0028	5.35765	0.0155195	up	yes
ENSMUSG00000106815	Gm43658	0.054257	0.013803	0.014804	0	0	0	276.213	8.10964	0.0155623	up	yes
ENSMUSG00000114996	Gm48958	0.057241	0.019373	0.037657	0	0	0	380.903	8.57328	0.0155715	up	yes
ENSMUSG00000003436	Dll3	0.0579138	0.0198399	0.0389109	0	0	0	388.882	8.60319	0.0155715	up	yes
ENSMUSG00000050108	Bpifc	0.0557656	0.0570988	0.0179907	0	0	0	436.184	8.76879	0.0156299	up	yes
ENSMUSG00000104910	Gm43331	0.194964	0.093819	0	0	0	0	962.61	9.91081	0.0156682	up	yes
ENSMUSG00000085008	Dbhos	0.098567	0	0.024953	0	0	0	411.733	8.68557	0.0157161	up	yes
ENSMUSG00000111336	Aldoa-ps4	0.526932	0	0.132896	0	0	0	2199.43	11.1029	0.0157161	up	yes
ENSMUSG00000107115	Gm43052	0.152659	0.14916	0	0	0	0	1006.06	9.97451	0.0158167	up	yes
ENSMUSG00000064330	Pde6h	0.0503824	0	0.0107618	0	0	0	203.814	7.67111	0.0158851	up	yes
ENSMUSG00000106063	C030032O16Rik	0.20289	0.488218	0	0	0	0	2303.69	11.1697	0.0159858	up	yes
ENSMUSG00000051056	Gja10	0.200377	0	0.028117	0	0	0	761.645	9.57298	0.0162063	up	yes
ENSMUSG00000117029	Gm36201	0.15002	0	0.02381	0	0	0	579.433	9.1785	0.0162063	up	yes
ENSMUSG00000091006	Vmn2r69	0.0266459	0	0.00396603	0	0	0	102.04	6.67299	0.0162063	up	yes
ENSMUSG00000106375	Gm43361	0.180078	0.110092	0	0.012615	0.007873	0	14.1629	3.82405	0.0163291	up	yes
ENSMUSG00000115667	Gm10389	0.0402908	0.0240566	0.0142146	0	0	0	261.874	8.03273	0.0163705	up	yes
ENSMUSG00000111996	Gm47365	0.184444	0.077089	0.040671	0	0	0	1007.35	9.97634	0.0163817	up	yes
ENSMUSG00000085091	Egfros	0.171567	0	0	0	0	0	571.89	9.15959	0.0164693	up	yes
ENSMUSG00000092080	Vmn2r16	0.081972	0	0	0	0	0	273.24	8.09402	0.0164693	up	yes
ENSMUSG00000114854	Gm34354	0.0446122	0	0	0	0	0	148.707	7.21633	0.0164693	up	yes
ENSMUSG00000107390	Gm43323	0.180898	0.077894	0.043496	1e-06	0.025554	0.021415	6.43577	2.68611	0.0164943	up	yes
ENSMUSG00000067615	Krt81	0.141587	0.0874994	0	0	0	0	763.623	9.57672	0.0165073	up	yes
ENSMUSG00000081945	Olfr607	0.0496482	0.00337763	0.00964724	0	0	0	208.91	7.70674	0.0167063	up	yes
ENSMUSG00000020884	Asgr1	0.283289	0	0.0297855	0	0	0	1043.58	10.0273	0.0167677	up	yes
ENSMUSG00000114853	D030051J21Rik	0.018666	0.020536	0.02848	0.181033	0.11408	0.071093	0.184819	-2.43581	0.0169105	down	yes
ENSMUSG00000063116	Olfr410	0.0838134	0.0119082	0	0	0	0	319.072	8.31774	0.0169445	up	yes
ENSMUSG00000095891	Gm10717	11.9553	2.26287	0.189617	0.642817	0.619124	0.453106	8.40084	3.07053	0.0170373	up	yes
ENSMUSG00000092171	4833427F10Rik	0.305385	0.255714	0.319814	0.103459	0.066302	0.035419	4.29337	2.10211	0.0172279	up	yes
ENSMUSG00000115314	Gm48966	0.276468	0.009604	0.068228	0	0.006705	0.002355	39.106	5.28932	0.0173148	up	yes
ENSMUSG00000108905	Gm44618	0.204646	0.017077	0	0	0	0	739.077	9.52958	0.0173221	up	yes
ENSMUSG00000106430	Gm42460	0	0	0	0.073506	0.058652	0.020352	0.00196708	-8.98973	0.0175124	down	yes
ENSMUSG00000100405	Gm28911	0.407695	2.30401	0.460547	0	0	0	10574.2	13.3683	0.017522	up	yes
ENSMUSG00000106668	Iglj1	12.0962	22.8505	20.523	24.1358	45.9988	65.1764	0.409943	-1.2865	0.0175766	down	yes
ENSMUSG00000107549	Gm43961	0.130445	0.122576	0	0	0	0	843.403	9.72008	0.0175943	up	yes
ENSMUSG00000074847	Gm10775	0.219433	0.178718	0	0	0	0	1327.17	10.3741	0.0175943	up	yes
ENSMUSG00000103038	Gm37124	0.043266	0.042578	0.079822	0	0	0	552.22	9.1091	0.0177407	up	yes
ENSMUSG00000055069	Rab39	0.049534	0.034228	0.018299	0.070383	0.173822	0.306228	0.185419	-2.43114	0.0178026	down	yes
ENSMUSG00000033831	Fgb	0.098878	0	0.025381	0	0	0	414.197	8.69417	0.017872	up	yes
ENSMUSG00000102972	Gm37348	0.384404	0	0	0	0	0	1281.35	10.3234	0.017908	up	yes
ENSMUSG00000104470	Gm38207	0.1954	0	0	0	0	0	651.333	9.34725	0.017908	up	yes
ENSMUSG00000107583	Gm44104	0.182333	0	0	0	0	0	607.777	9.2474	0.017908	up	yes
ENSMUSG00000105933	Gm43260	0.063016	0.060608	0.020789	0	0	0	481.377	8.91102	0.0182743	up	yes
ENSMUSG00000076608	Igkj5	9.21182	37.6833	18.0974	30.6154	52.5771	82.4831	0.392287	-1.35002	0.018404	down	yes
ENSMUSG00000050132	Sarm1	0.251236	0.113066	0.253844	0.0924669	0.0639663	0.0919166	2.48901	1.31557	0.0184764	up	yes
ENSMUSG00000027434	Nkx2-2	0.141209	0.283557	0.125925	0.0334252	0.0329319	0.0736277	3.93393	1.97597	0.0186968	up	yes
ENSMUSG00000091890	A830073O21Rik	0.136192	0.240936	0.279393	0.0725588	0.0484468	0.0878408	3.14356	1.6524	0.0189525	up	yes
ENSMUSG00000096773	Olfr675	0.102944	0.01563	0	0	0	0	395.245	8.6266	0.0191887	up	yes
ENSMUSG00000065968	Ifitm7	0.0722049	0.0618009	0.0142756	0	0	0	494.271	8.94916	0.0193191	up	yes
ENSMUSG00000116525	Gm30371	0.078447	0.025061	0	0	0	0	345.027	8.43056	0.019378	up	yes
ENSMUSG00000037974	Muc5ac	0.062009	0	0	0	0	0	206.697	7.69137	0.0194974	up	yes
ENSMUSG00000091358	Speer5-ps1	0.0746153	0	0	0	0	0	248.718	7.95837	0.0194974	up	yes
ENSMUSG00000106862	Gm42811	0.088318	0.075377	0	0	0	0	545.65	9.09183	0.0196163	up	yes
ENSMUSG00000071531	Gprin2	0.0909776	0.0582713	0.0457502	0.0213746	0.0251239	0.016744	3.08335	1.6245	0.0196859	up	yes
ENSMUSG00000097007	4930432B10Rik	0.0933	0.0336526	0	0	0	0	423.175	8.72511	0.0197032	up	yes
ENSMUSG00000108756	Gm44894	0.1587	0.055647	0	0	0	0	714.49	9.48077	0.0197032	up	yes
ENSMUSG00000100075	1700018L02Rik	0.768218	0.507255	0.797719	0.358415	0.194935	0.432951	2.10199	1.07175	0.0198147	up	yes
ENSMUSG00000109460	Gm45591	0.235338	0.102692	0.058783	0	0	0	1322.71	10.3693	0.0199193	up	yes
ENSMUSG00000103101	Gm37048	0.055876	0.0255	0	0	0	0	271.253	8.0835	0.0201248	up	yes
ENSMUSG00000111539	Gm48372	0.059592	0.045648	0.028089	0	0	0	444.43	8.79581	0.0201817	up	yes
ENSMUSG00000102440	Pcdhga9	0.172114	0.336005	0.887108	0.0428241	0.298254	0.0166268	3.9005	1.96366	0.0202381	up	yes
ENSMUSG00000113905	Gm48872	0.110126	0.020418	6.4e-05	0	0.000485	0.000402	147.247	7.20209	0.0203025	up	yes
ENSMUSG00000074236	Gm9387	0.191565	0.194755	0.025695	0.393223	0.688898	0.587366	0.246791	-2.01864	0.0203901	down	yes
ENSMUSG00000031202	Rab39b	0.295025	0.549484	0.483017	0.219923	0.163267	0.259374	2.06598	1.04683	0.0203967	up	yes
ENSMUSG00000102564	Gm37035	0.273787	0.077846	0.175179	0.057975	0.009458	0.009511	6.84669	2.77541	0.0204538	up	yes
ENSMUSG00000041681	Iapp	0.338363	0.150533	0.149667	0.0459443	0	0	13.8986	3.79687	0.0206086	up	yes
ENSMUSG00000066263	Olfr639	0.0440744	0.023306	0	0	0	0	224.601	7.81122	0.0206358	up	yes
ENSMUSG00000097430	Gm10544	0.0569309	0.0303729	0	0	0	0	291.013	8.18494	0.0206358	up	yes
ENSMUSG00000028655	Mfsd2a	0.554456	0.374329	0.26771	0.469996	1.52874	0.95869	0.404573	-1.30553	0.0206514	down	yes
ENSMUSG00000058743	Kcnj14	0.591326	0.198835	0.434847	0.122426	0.189644	0.158953	2.60074	1.37892	0.0206531	up	yes
ENSMUSG00000063350	Olfr874	0.0585919	0.104585	0	0	0	0	543.923	9.08726	0.0206911	up	yes
ENSMUSG00000108319	Gm44552	0.228208	0	0.129054	0	0	0	1190.87	10.2178	0.0207107	up	yes
ENSMUSG00000104116	Gm37296	0.240963	0.21076	0.015971	0.026113	0.01732	0.039202	5.65976	2.50074	0.020803	up	yes
ENSMUSG00000097462	9530026P05Rik	0.32867	0.281404	0.125046	0.119464	0.093947	0.116264	2.22984	1.15694	0.0208296	up	yes
ENSMUSG00000103897	Pcdhga8	0.2843	0.09277	0.05943	0	0.035033	0.044912	5.46	2.4489	0.020905	up	yes
ENSMUSG00000034701	Neurod1	0.408076	0.880343	0.448493	0.212567	0.237094	0.355433	2.1574	1.1093	0.0211541	up	yes
ENSMUSG00000068079	Tcf15	1.57637	1.03923	1.32943	0.627075	0.696766	0.512162	2.1487	1.10347	0.0212556	up	yes
ENSMUSG00000091624	Vmn2r9	0.0613436	0	0	0	0	0	204.479	7.67581	0.0212563	up	yes
ENSMUSG00000034391	Fbxo15	0.192541	0	0	0	0	0	641.802	9.32598	0.0212563	up	yes
ENSMUSG00000090486	BC035947	0.126748	0.0373436	0.0368458	0.0134013	0	0	14.9939	3.9063	0.0215724	up	yes
ENSMUSG00000021207	Akr1c21	0	0.112208	0	0.306857	0.700515	0.0837347	0.102839	-3.28154	0.0216539	down	yes
ENSMUSG00000050844	1700020N01Rik	0	0	0	0	0.353879	0.123999	0.000627776	-10.6375	0.0216991	down	yes
ENSMUSG00000090141	Gm614	0	0	0	0	0.0339604	0.787218	0.000365329	-11.4185	0.0217055	down	yes
ENSMUSG00000076258	Gm23935	32913.2	33632.1	5359.17	11751.6	4238.39	3265.45	3.73425	1.90082	0.021741	up	yes
ENSMUSG00000067951	Vmn1r227	0.0543548	0.0105397	0	0	0	0	216.315	7.75699	0.0217444	up	yes
ENSMUSG00000086796	4932702P03Rik	0.156772	0.182945	0.0274183	0.0200157	0.0387174	0.0146845	5.00064	2.32211	0.0217514	up	yes
ENSMUSG00000118454	Wdr88	0.206893	0.026606	0	0	0	0	778.33	9.60424	0.0217929	up	yes
ENSMUSG00000116158	Kiss1	0.0245854	0.00354368	1.28339	0.0259568	0.001252	0.00712822	38.1953	5.25533	0.0217979	up	yes
ENSMUSG00000117010	Gm49933	0.8523	1.09677	0	0	0	0	6496.91	12.6655	0.0220124	up	yes
ENSMUSG00000095753	Igkv4-53	0.348565	3.29639	0.695443	2.63365	2.70476	10.4966	0.274102	-1.86721	0.0220129	down	yes
ENSMUSG00000035365	Parpbp	0.127066	0.474096	0.175563	0.477793	0.610523	0.739055	0.425051	-1.23429	0.0220809	down	yes
ENSMUSG00000109101	Gm45132	0.162807	0.015605	0	0	0	0	594.707	9.21603	0.0221373	up	yes
ENSMUSG00000083649	Rasl2-9	0.168822	0.045217	0.310369	0.886967	0.590692	0.597286	0.252733	-1.98431	0.0221755	down	yes
ENSMUSG00000036972	Zic4	0.0320195	0.0104334	0	0	0	0	141.509	7.14475	0.0221879	up	yes
ENSMUSG00000114403	Gm21021	0.279251	0.093135	0	0	0	0	1241.29	10.2776	0.0221879	up	yes
ENSMUSG00000057223	Gm6578	0.268546	0.0102456	0.0601385	0	0	0	1129.77	10.1418	0.0222802	up	yes
ENSMUSG00000020713	Gh	0	0	0	0.392343	0	0.23255	0.000480082	-11.0244	0.0224801	down	yes
ENSMUSG00000076552	Igkv4-61	0.200075	1.88239	2.59382	2.66682	7.74556	4.17123	0.320654	-1.64091	0.0224867	down	yes
ENSMUSG00000029491	Pde6b	0.135135	0.132779	0.22787	0.0917029	0.0366086	0.0441958	2.87398	1.52305	0.0224947	up	yes
ENSMUSG00000106737	Gm42962	0.13627	0.049583	0	0	0	0	619.51	9.27498	0.0226126	up	yes
ENSMUSG00000091631	Vmn2r95	0.0276453	0.0110503	0	0	0	0	128.985	7.01106	0.0226126	up	yes
ENSMUSG00000105602	Gm10636	0.126381	0.051099	0	0	0	0	591.6	9.20848	0.0226126	up	yes
ENSMUSG00000111971	Gm48678	0.140171	0.109008	0.0321202	0	0.0307769	0	9.13994	3.19218	0.0226875	up	yes
ENSMUSG00000106694	Gm42894	0.130396	0.009116	0	0	0	0	465.04	8.86121	0.0230044	up	yes
ENSMUSG00000086938	4930481A15Rik	0.213314	0.522588	0.25228	0.118462	0.130363	0.0605879	3.19373	1.67524	0.0230338	up	yes
ENSMUSG00000093650	Gm20631	0.0880832	0	0	0	0	0	293.611	8.19776	0.0231966	up	yes
ENSMUSG00000114832	Gm21388	0.072543	0	0	0	0	0	241.81	7.91773	0.0231966	up	yes
ENSMUSG00000118318	Vmn1r183	0.064782	0	0	0	0	0	215.94	7.75449	0.0231966	up	yes
ENSMUSG00000094606	Vmn2r50	0.153204	0	0	0	0	0	510.68	8.99628	0.0231966	up	yes
ENSMUSG00000086933	4933426K07Rik	0.346834	0.14809	0.02735	0.031439	0	0	16.6123	4.05418	0.0233803	up	yes
ENSMUSG00000116950	Gm18564	0	0.022687	0	0.107641	0.13514	0.079929	0.0703015	-3.8303	0.0234295	down	yes
ENSMUSG00000084136	Vmn1r207	0.0667866	0	0.0257869	0	0	0	308.578	8.26949	0.0235477	up	yes
ENSMUSG00000106089	Gm9419	0.299704	0.47775	0.605839	0.100746	0	0.057331	8.75075	3.12941	0.0235634	up	yes
ENSMUSG00000053117	E330013P04Rik	0.136574	0.0250241	0.1093	0.0232634	0.0211213	0.0159158	4.49247	2.16751	0.0235795	up	yes
ENSMUSG00000107346	Gm43225	0.259423	0	0.046473	0	0	0	1019.65	9.99386	0.023671	up	yes
ENSMUSG00000095710	Gm8871	0.00997028	0	0	0.239082	0.0219697	0.155853	0.023915	-5.38594	0.023768	down	yes
ENSMUSG00000104346	Pcdhga3	0.09814	0.145003	0.212065	0.051456	0.038061	0.070113	2.85164	1.51179	0.0238964	up	yes
ENSMUSG00000075014	Gm10800	5883.28	1043.09	65.316	333.749	313.737	182.782	8.42101	3.07399	0.0239311	up	yes
ENSMUSG00000103747	Gm38236	0.215376	0.137239	0.001713	0	0.020889	0.014501	10.0121	3.32367	0.0240257	up	yes
ENSMUSG00000083757	Rps15a-ps4	1.68805	1.07071	1.10861	0.618452	0.162087	0.412039	3.24287	1.69727	0.0240528	up	yes
ENSMUSG00000043661	Gm9785	0.155672	0.275734	0	0	0	0	1438.02	10.4899	0.0241218	up	yes
ENSMUSG00000038218	Gm9765	0	2.05507	0	0	0	0	6850.24	12.7419	0.0243901	up	yes
ENSMUSG00000031766	Slc12a3	0.0670307	0.0197303	0.0472713	0.0174153	0.00980357	0.00466373	4.20394	2.07174	0.0244136	up	yes
ENSMUSG00000054418	2900041M22Rik	0.896173	0.251103	0.707368	0.299157	0.15698	0.233406	2.68967	1.42743	0.0244356	up	yes
ENSMUSG00000107164	4933425D22Rik	0.131339	0.035911	0.012021	0	0	0	597.57	9.22296	0.0245874	up	yes
ENSMUSG00000019900	Rfx6	0.183702	0.288627	0.173067	0.128514	0.0372082	0.0512923	2.97397	1.57239	0.0246143	up	yes
ENSMUSG00000096981	Gm16845	0.162337	1.74023	0.0729179	0.115161	0.120024	0.180265	4.75503	2.24945	0.0246228	up	yes
ENSMUSG00000049526	Tmem202	0.344029	0.138262	0.252011	0.672948	0.635051	0.590129	0.386856	-1.37013	0.0246255	down	yes
ENSMUSG00000066368	Actl11	0.095704	0.015478	0	0	0	0	370.607	8.53375	0.0248191	up	yes
ENSMUSG00000063935	Zar1	0.101057	0.0178366	0	0	0	0	396.312	8.63049	0.0248191	up	yes
ENSMUSG00000105332	Gm43316	0.283372	0.045186	0	0	0	0	1095.19	10.097	0.0248191	up	yes
ENSMUSG00000093543	Gm8473	0.202729	0.032787	0	0	0	0	785.053	9.61665	0.0248191	up	yes
ENSMUSG00000092518	Fam71e2	0.134525	0.022044	0	0	0	0	521.897	9.02762	0.0248191	up	yes
ENSMUSG00000086602	Gm15609	0.182096	0.052127	0.053804	0.021582	0	0	13.3457	3.7383	0.0249475	up	yes
ENSMUSG00000082776	Gm7061	0.896524	0.643866	0.82478	0.427293	0.298098	0.34927	2.20085	1.13806	0.0249541	up	yes
ENSMUSG00000109735	Gm45667	0.432371	0.113998	0.601998	0.027868	0	0.149	6.49279	2.69884	0.0249861	up	yes
ENSMUSG00000048304	Slitrk3	0.392169	0.138875	0.421465	0.0943046	0.192155	0.103092	2.44514	1.28992	0.0250202	up	yes
ENSMUSG00000075069	Olfr1264	0.0897125	0.010981	0	0	0	0	335.645	8.39079	0.0251285	up	yes
ENSMUSG00000066269	Olfr575	0.109274	0.013479	0	0	0	0	409.176	8.67658	0.0251285	up	yes
ENSMUSG00000029368	Alb	0.856007	0.324252	0.594605	0.208949	0.240393	0.341792	2.24344	1.16571	0.0251979	up	yes
ENSMUSG00000109536	9330162G02Rik	0.143703	0.091297	0.026293	0.040968	0.038264	0.036611	2.25558	1.1735	0.0252096	up	yes
ENSMUSG00000103726	Gm30074	0.083195	0	0.08009	0	0	0	544.283	9.08821	0.025223	up	yes
ENSMUSG00000026609	Ush2a	0.0677327	0.00222713	0.0098463	0.0056548	0	0.00338509	8.82822	3.14212	0.0252873	up	yes
ENSMUSG00000096630	Vmn2r26	0.0727368	0	0	0	0	0	242.456	7.92158	0.0253635	up	yes
ENSMUSG00000110814	Gm38661	0.104	0	0	0	0	0	346.667	8.43741	0.0253635	up	yes
ENSMUSG00000083837	Gm14427	0.377727	0.291986	0	0	0	0	2232.38	11.1244	0.025365	up	yes
ENSMUSG00000094694	Ighv1-9	0.585289	6.17463	2.19788	4.17785	27.9622	12.496	0.200685	-2.31699	0.0254142	down	yes
ENSMUSG00000084960	B430010I23Rik	0.282434	0.342116	0.267772	0.193152	0.0696906	0.0577222	2.78359	1.47695	0.0254324	up	yes
ENSMUSG00000111052	Gm20139	0.0559568	0.0203157	0	0	0	0	254.241	7.99006	0.0254795	up	yes
ENSMUSG00000069855	Slc47a2	0.0724303	0.101841	0	0	0	0	580.904	9.18216	0.0256237	up	yes
ENSMUSG00000113725	Gm48358	0.117419	0.168402	0	0	0	0	952.737	9.89593	0.0256237	up	yes
ENSMUSG00000086503	Xist	0.056538	0.022382	0.030342	0.008935	0.002025	0.018326	3.73086	1.89951	0.0259086	up	yes
ENSMUSG00000105936	Gm43544	0.135951	0.074029	0.032697	0.011763	0.011024	0	10.6498	3.41275	0.025929	up	yes
ENSMUSG00000034837	Gnat1	0.414724	0.460972	1.10771	0.320188	0.348325	0.278261	2.09491	1.06689	0.0259834	up	yes
ENSMUSG00000028758	Kif17	0.0347802	0.0650501	0.119069	0	0.0191076	0	11.4562	3.51805	0.0260776	up	yes
ENSMUSG00000084947	Gm15594	0.036625	0.080753	0.028103	0	0	0	484.937	8.92165	0.0260831	up	yes
ENSMUSG00000100235	Gm28557	0.339019	0.0685314	0.26712	0.643306	0.540713	0.450827	0.412681	-1.2769	0.0260994	down	yes
ENSMUSG00000105858	2310074N15Rik	0	0	0	0.180708	0.231794	0.187508	0.000499992	-10.9658	0.0261168	down	yes
ENSMUSG00000111904	Gm2395	2.55172	0.892414	4.82497	1.63662	0.236576	0.493542	3.49388	1.80483	0.0262074	up	yes
ENSMUSG00000107706	Gm44022	0.040786	0.036776	0	0	0	0	258.54	8.01424	0.0263184	up	yes
ENSMUSG00000076555	Igkv4-57-1	0.202723	3.03772	1.04928	3.66938	3.93177	5.55992	0.32594	-1.61732	0.0264729	down	yes
ENSMUSG00000104947	Gm43721	0.059759	0.05344	0.018408	0	0	0	438.69	8.77706	0.0265166	up	yes
ENSMUSG00000086425	F730016J06Rik	0.126531	0.0653029	0.0714318	0.0137879	0	0.0396546	4.92614	2.30046	0.0265294	up	yes
ENSMUSG00000015890	Amdhd1	0	0	0	0.066184	0.132281	0	0.0015116	-9.36971	0.0265976	down	yes
ENSMUSG00000094902	Igkv10-95	0	0	0	1.06854	0	0.336242	0.000213557	-12.1931	0.0266088	down	yes
ENSMUSG00000098814	Igkv19-93	0.315075	6.01519	2.53012	8.61406	5.22527	11.8393	0.345049	-1.53513	0.0266731	down	yes
ENSMUSG00000116597	Gm536	0.0596734	0	0.0196179	0	0	0	264.304	8.04606	0.0267198	up	yes
ENSMUSG00000026312	Cdh7	0.0303777	0	0.00956294	0	0	0	133.136	7.05675	0.0267198	up	yes
ENSMUSG00000097083	D930019O06Rik	0.092043	0	0.019964	0	0	0	373.357	8.54441	0.0267472	up	yes
ENSMUSG00000113493	Gm7441	0.32427	0	0.063162	0	0	0	1291.44	10.3348	0.0270049	up	yes
ENSMUSG00000108532	Gm32647	0.056793	0	0.00951864	0	0	0	221.039	7.78816	0.0270049	up	yes
ENSMUSG00000045559	Olfr827	0.0424179	0	0.00801247	0	0	0	168.101	7.39319	0.0270049	up	yes
ENSMUSG00000061186	Sfmbt2	0.0750897	0.0560876	0.0333368	0.0239472	0.0108621	0.00841573	3.80599	1.92827	0.0270102	up	yes
ENSMUSG00000091618	H60c	0.094815	0	0.04782	0	0	0	475.45	8.89315	0.0271252	up	yes
ENSMUSG00000086479	Gm16014	0.363691	0.393606	0	0	0	0	2524.32	11.3017	0.0273883	up	yes
ENSMUSG00000095280	Gm21738	549.742	103.795	10.5572	39.0345	35.8039	20.4804	6.96708	2.80055	0.0274102	up	yes
ENSMUSG00000026650	Meig1	0.227247	0.137822	0	0	0	0	1216.9	10.249	0.0274948	up	yes
ENSMUSG00000104667	Gm4961	0.033983	0.165468	0	0	0	0	664.837	9.37686	0.0275224	up	yes
ENSMUSG00000041534	Rbp3	0.190971	0.122474	0.343953	0.08424	0.090668	0.103707	2.35952	1.23849	0.0275482	up	yes
ENSMUSG00000117886	Gm2106	0.16821	0.039873	0.006518	0	0	0	715.337	9.48248	0.0275824	up	yes
ENSMUSG00000074449	Gm15319	0.350051	0.041158	0.014349	0.009246	0.029212	0.007381	8.84744	3.14526	0.0276963	up	yes
ENSMUSG00000095186	Gm10718	788.233	166.947	8.18127	43.6176	51.053	26.9368	7.9219	2.98585	0.0277459	up	yes
ENSMUSG00000063844	Olfr1276	0.114698	0	0	0	0	0	382.325	8.57866	0.0277729	up	yes
ENSMUSG00000033774	Npbwr1	0.158856	0	0	0	0	0	529.52	9.04854	0.0277729	up	yes
ENSMUSG00000110031	Gm18205	0.693835	0	0	0	0	0	2312.78	11.1754	0.0277729	up	yes
ENSMUSG00000057067	Olfr297	0.293656	0	0	0	0	0	978.854	9.93495	0.0277729	up	yes
ENSMUSG00000110670	Gm30132	0.0631583	0	0	0	0	0	210.528	7.71787	0.0277729	up	yes
ENSMUSG00000110924	Gm40518	0.134414	0	0	0	0	0	448.048	8.80751	0.0277729	up	yes
ENSMUSG00000074947	Olfr1312	0.105987	0	0	0	0	0	353.29	8.46471	0.0277729	up	yes
ENSMUSG00000096029	Olfr679	0.111027	0	0	0	0	0	370.09	8.53173	0.0277729	up	yes
ENSMUSG00000102690	Gm37779	0.053243	0.015497	0.016369	0	0	0	283.697	8.14821	0.0280093	up	yes
ENSMUSG00000059187	Tafa1	0.293213	0.155192	0.170911	0.0667987	0.0506344	0.117914	2.6315	1.39589	0.028037	up	yes
ENSMUSG00000108850	Gm44914	0.114189	0.14455	0	0.011221	0	0	23.0585	4.52722	0.0281963	up	yes
ENSMUSG00000099787	Vmn1r192	0.074785	0.010902	0	0	0	0	285.623	8.15797	0.0283378	up	yes
ENSMUSG00000106038	Gm4962	0.144115	0.002208	0	0	0	0	487.743	8.92998	0.0283563	up	yes
ENSMUSG00000102639	Gm38223	0.491354	0.105639	0	0	0	0	1989.98	10.9585	0.0284497	up	yes
ENSMUSG00000070448	Vmn2r89	0.0716922	0.00694884	0	0	0	0.00238125	33.0251	5.04549	0.0285261	up	yes
ENSMUSG00000050366	Olfr524	0.0694304	0.0093143	0	0	0	0	262.482	8.03608	0.0285915	up	yes
ENSMUSG00000084262	Olfr588-ps1	0.0790656	0.007944	0	0	0	0	290.032	8.18007	0.0285915	up	yes
ENSMUSG00000090411	Vmn1r174	0.041082	0.005113	0	0	0	0	153.983	7.26663	0.0285915	up	yes
ENSMUSG00000112952	Gm48336	0.020511	0	0	0.031907	0.142305	0.075041	0.0822899	-3.60314	0.0286996	down	yes
ENSMUSG00000023979	Guca1b	0.315547	0.0968766	0.157676	0.0745127	0	0.0179148	6.16808	2.62482	0.0287118	up	yes
ENSMUSG00000117322	6330415G19Rik	0.169544	0.370268	0.434468	0.057415	0.086694	0.141281	3.41385	1.7714	0.0287706	up	yes
ENSMUSG00000093839	Olfr462	0.072477	0	0.00605892	0	0	0	261.786	8.03225	0.0287813	up	yes
ENSMUSG00000107468	5730507A11Rik	0.212414	0.031792	0	0	0	0.0128	19.0786	4.25388	0.0287891	up	yes
ENSMUSG00000115067	Dpep2	0	0.051346	0.177686	0	0	0	763.44	9.57637	0.0288594	up	yes
ENSMUSG00000067702	Tuba3a	0.119617	0.047928	0.034752	0	0	0	674.323	9.3973	0.0289502	up	yes
ENSMUSG00000085979	Gm12055	0	0	0	0.073334	0.184986	0.179584	0.000685082	-10.5114	0.0289826	down	yes
ENSMUSG00000024223	Armc12	0.0396414	0.0841976	0.0371479	0	0	0	536.623	9.06776	0.0291146	up	yes
ENSMUSG00000023906	Cldn6	0.171339	0.0631638	0	0	0	0	781.676	9.61043	0.0293477	up	yes
ENSMUSG00000039194	Rlbp1	0.110557	0.0391731	0.132166	0.0196166	0.0156372	0	7.99619	2.99931	0.0293874	up	yes
ENSMUSG00000018581	Dnah11	0.0402129	0.0169063	0.00782729	0	0	0.00667199	9.73421	3.28306	0.0294463	up	yes
ENSMUSG00000066803	Vmn1r84	0.0682043	0.00568062	0	0	0	0	246.283	7.94417	0.0294553	up	yes
ENSMUSG00000091900	Gm4353	0.474431	0.5832	0.443598	1.58333	1.92679	0.47918	0.376313	-1.40999	0.0295337	down	yes
ENSMUSG00000108055	Gm43876	0.069414	0.010588	0.010504	0	0	0	301.687	8.23691	0.0295634	up	yes
ENSMUSG00000107460	Gm44186	0.037325	0.024528	0.036188	0	0	0	326.803	8.35228	0.0296414	up	yes
ENSMUSG00000094786	Gm14403	0.436732	0.336022	0.582427	1.44036	0.51334	1.21699	0.427409	-1.22631	0.0296699	down	yes
ENSMUSG00000108662	Olfr188-ps1	0.0218841	0.06464	0	0	0	0	288.414	8.172	0.0297985	up	yes
ENSMUSG00000076680	Ighv6-6	1.92071	2.75027	0.48515	2.63002	8.48936	3.5376	0.351786	-1.50723	0.0299358	down	yes
ENSMUSG00000114689	Gm9465	0.49355	0.746689	1.04915	0	0.25634	0	8.93107	3.15883	0.0299606	up	yes
ENSMUSG00000116121	Gm49486	0	0	0	0.137861	0.05804	0	0.00153139	-9.35095	0.0299817	down	yes
ENSMUSG00000034706	Dnaic2	0.260404	0.0384781	0.0883119	0.0108348	0.0238628	0.0598519	4.09515	2.03392	0.0300234	up	yes
ENSMUSG00000110755	BC049987	0.037839	0.0829016	0.0822249	0	0	0	676.552	9.40206	0.030038	up	yes
ENSMUSG00000096515	Igkv14-100	0.154323	0.388035	0.412962	1.87058	1.25983	0.868249	0.23891	-2.06546	0.0300897	down	yes
ENSMUSG00000104801	Gm43834	0.11447	0	0	0	0	0	381.567	8.57579	0.0304567	up	yes
ENSMUSG00000019230	Lhx9	0.0592919	0	0	0	0	0	197.64	7.62673	0.0304567	up	yes
ENSMUSG00000091255	Speer4e	0.125114	0.127013	0	0	0	0	840.423	9.71497	0.0306181	up	yes
ENSMUSG00000064016	Gm648	0.190238	0.198089	0	0	0	0	1294.42	10.3381	0.0306181	up	yes
ENSMUSG00000116557	4933432I09Rik	0.195015	0.021356	0.15866	0	0	0.0409495	9.15837	3.19509	0.0306429	up	yes
ENSMUSG00000033752	Mnd1	1.29596	1.15016	9.18255	1.82416	1.4502	0.990681	2.72651	1.44706	0.0307208	up	yes
ENSMUSG00000096519	Gm10721	49.5902	5.58977	0.600772	3.39236	2.11309	0.977486	8.60424	3.10505	0.030836	up	yes
ENSMUSG00000106004	Gm43391	0.226774	0.091829	0.0235581	0.0113696	0	0.0159859	12.5079	3.64477	0.0308406	up	yes
ENSMUSG00000097495	Gm26651	0.143497	0	0.02359	0	0	0	556.957	9.12142	0.0308901	up	yes
ENSMUSG00000052625	Olfr851	0.045735	0	0.008206	0	0	0	179.803	7.49028	0.0308901	up	yes
ENSMUSG00000063234	Gpr84	0.143604	0.080677	0	0	0	0	747.603	9.54613	0.0308968	up	yes
ENSMUSG00000112637	Gm48225	0.050334	0.026129	0	0	0	0	254.877	7.99366	0.0308968	up	yes
ENSMUSG00000104705	4930405N21Rik	0.182038	0.309567	0.060539	0	0	0.04015	13.752	3.78157	0.0309054	up	yes
ENSMUSG00000087026	A230103J11Rik	0.61477	0.489049	0.359953	0.236618	0.171619	0.262399	2.18266	1.12609	0.0309365	up	yes
ENSMUSG00000103107	Gm9867	0.10454	0	0.043803	0	0	0	494.477	8.94976	0.0309652	up	yes
ENSMUSG00000068259	Olfr461	0.101981	0.011438	0	0.002114	0	0	53.6514	5.74554	0.031051	up	yes
ENSMUSG00000089417	Gm22009	12.8859	5.89438	0.801612	3.53639	1.79016	0.480628	3.37201	1.75361	0.0310814	up	yes
ENSMUSG00000107591	Gm6794	0.87653	0.164492	0.0958	0.053247	0	0	21.35	4.41616	0.0312346	up	yes
ENSMUSG00000075208	Olfr1019	0.085841	0	0.044762	0	0	0	435.343	8.76601	0.0313316	up	yes
ENSMUSG00000054083	Capn12	0.253108	0.0627001	0.169004	0.0803004	0.041177	0.033997	3.11828	1.64075	0.0314959	up	yes
ENSMUSG00000102319	Gm37626	0.091173	0.035638	0.006853	0	0	0.006785	19.6999	4.30012	0.0316388	up	yes
ENSMUSG00000040936	Ulk4	0.0705386	0.0968869	0.0298234	0.0129268	0.0287479	0.0145863	3.50596	1.80981	0.0316957	up	yes
ENSMUSG00000030507	Dbx1	0.087101	0.107956	0	0	0	0	650.19	9.34472	0.0319363	up	yes
ENSMUSG00000085578	Gm11527	0.069775	0.262553	0.130529	0	0	0	1542.86	10.5914	0.0319677	up	yes
ENSMUSG00000076514	Igkv17-121	5.15842	20.5366	2.79387	14.1331	25.8966	105.814	0.195338	-2.35595	0.0323056	down	yes
ENSMUSG00000100586	Vmn1r90	0.067791	0.027675	0.013947	0	0.010363	0	10.558	3.40027	0.0323225	up	yes
ENSMUSG00000096846	Gm8890	0	0	0	0.241206	0	0.413699	0.000458082	-11.0921	0.0323816	down	yes
ENSMUSG00000041578	Crx	0.140915	0.0744872	0.130249	0	0.0171251	0.0432298	5.72698	2.51778	0.0324161	up	yes
ENSMUSG00000091541	Vmn1r9	0.048303	0.009118	0	0	0	0	191.403	7.58047	0.0324639	up	yes
ENSMUSG00000049073	Olfr985	0.170923	0.0276434	0	0	0	0	661.887	9.37044	0.0324639	up	yes
ENSMUSG00000068950	Olfr338	0.0588105	0.0106875	0	0	0	0	231.66	7.85586	0.0324639	up	yes
ENSMUSG00000100426	Gm4208	0.394557	0.06668	0	0	0	0	1537.46	10.5863	0.0324639	up	yes
ENSMUSG00000114401	Gm38604	0	0.118861	0.2145	0	0	0	1111.21	10.1179	0.0325382	up	yes
ENSMUSG00000095863	Ighv1-67	0	1.04336	0.489331	2.76428	1.56435	2.43161	0.226722	-2.141	0.0326084	down	yes
ENSMUSG00000054156	Gm4894	0.151934	0.019967	0	0	0	0	573.003	9.1624	0.0326338	up	yes
ENSMUSG00000051182	Olfr655	0.173349	0.0232557	0	0	0	0	655.35	9.35612	0.0326338	up	yes
ENSMUSG00000074228	Gm10645	0.0524765	0.721889	0.173515	0	0	0.0929312	10.1998	3.35047	0.0329084	up	yes
ENSMUSG00000088769	Gm22637	0.77285	0.76126	0.438607	0	0.131808	0.046493	11.064	3.4678	0.0329775	up	yes
ENSMUSG00000046167	Gldn	0.065167	0.017879	0	0	0	0	276.82	8.1128	0.0331944	up	yes
ENSMUSG00000111002	Gm47674	0.097127	0.029674	0	0	0	0	422.67	8.72339	0.0331944	up	yes
ENSMUSG00000052143	Gm9869	0.430052	0.123763	0	0	0	0	1846.05	10.8502	0.0331944	up	yes
ENSMUSG00000081026	Gm11855	0.286251	0	0	0	0	0	954.17	9.8981	0.0334605	up	yes
ENSMUSG00000025425	St8sia5	0.09884	0	0	0	0	0	329.467	8.36399	0.0334605	up	yes
ENSMUSG00000110259	Olfr65	0.182129	0	0	0	0	0	607.097	9.24578	0.0334605	up	yes
ENSMUSG00000083936	Gm14829	0.46941	0	0	0	0	0	1564.7	10.6117	0.0334605	up	yes
ENSMUSG00000112343	Sfta3-ps	0.0672744	0	0	0	0	0	224.248	7.80895	0.0334605	up	yes
ENSMUSG00000061815	Rufy4	0.323856	0.0503439	0.176413	0.0414387	0	0.052839	5.84033	2.54605	0.0334812	up	yes
ENSMUSG00000076469	Trbv13-2	0.388203	0.961091	0.387716	1.59153	1.0755	3.30644	0.290787	-1.78196	0.0336898	down	yes
ENSMUSG00000104063	Pcdhgb7	0.406838	0.938422	0.084191	0.104039	0.12376	0.290797	2.75639	1.46278	0.0336982	up	yes
ENSMUSG00000105553	Gm42514	0	0	0	0.07767	0.048107	0.041825	0.00178995	-9.12586	0.0337573	down	yes
ENSMUSG00000059645	Gm7361	0.088592	0.038052	0	0	0	0	422.147	8.7216	0.0338976	up	yes
ENSMUSG00000052295	8030423F21Rik	0.094683	0.038436	0	0	0	0	443.73	8.79354	0.0338976	up	yes
ENSMUSG00000063681	Crb1	0.0459721	0.0162944	0.0158344	0.00964503	0.00439281	0.00324434	4.51916	2.17605	0.0340294	up	yes
ENSMUSG00000089998	Phtf1os	1.50911	1.8502	1.08635	0.837244	0.090968	1.05836	2.23785	1.16212	0.0340651	up	yes
ENSMUSG00000111505	Gm48673	0.053497	0.012815	0.020135	0	0	0	288.157	8.17071	0.0340843	up	yes
ENSMUSG00000095547	Gm10719	76.2033	15.6942	0.897299	5.66093	4.74477	2.02528	7.4648	2.9001	0.0342803	up	yes
ENSMUSG00000107045	Gm43636	0.06815	0.018239	0.032827	0	0	0	397.387	8.6344	0.0343548	up	yes
ENSMUSG00000034362	Csta1	0.081999	0.040714	0.103465	0	0	0.015991	14.1441	3.82213	0.0344282	up	yes
ENSMUSG00000048617	Rtbdn	0.199055	0.0400472	0.083871	0	0.0352028	0.00809792	7.45885	2.89895	0.0347462	up	yes
ENSMUSG00000105772	Gm42496	0.181882	0.014471	0.038299	0.017943	0	0	13.0776	3.70903	0.0347576	up	yes
ENSMUSG00000103473	Gm37696	0.05204	0.037704	0.104582	0	0.013273	0	14.6407	3.87191	0.0349362	up	yes
ENSMUSG00000105528	Gm43519	0.117994	0.016508	0.024672	0	0	0	530.58	9.05143	0.0349996	up	yes
ENSMUSG00000092125	AA543401	0.16915	0.020379	0.03886	0	0	0	761.297	9.57231	0.0349996	up	yes
ENSMUSG00000041674	BC006965	0.0245233	0	0.0395293	0	0	0	213.508	7.73815	0.0351555	up	yes
ENSMUSG00000022435	Upk3a	0.032979	0	0.633627	0	0.023164	0	28.7777	4.84688	0.0352124	up	yes
ENSMUSG00000074896	Ifit3	5.37503	18.0086	36.0357	5.64331	2.56982	9.89434	3.28148	1.71435	0.0352731	up	yes
ENSMUSG00000114623	Gm34788	0.0479781	0	0.0102648	0	0	0	194.143	7.60098	0.0354536	up	yes
ENSMUSG00000095429	Ighv5-12	0.324769	2.08608	0	3.96782	1.95846	4.7666	0.225463	-2.14904	0.0357339	down	yes
ENSMUSG00000118093	Gm17802	0.166151	0.105438	0	0	0	0	905.297	9.82225	0.0358572	up	yes
ENSMUSG00000050821	Fam131a	1.38736	1.51198	1.8187	1.49802	0.233073	0.432104	2.18105	1.12502	0.0359002	up	yes
ENSMUSG00000071398	2410004P03Rik	0.191411	0.110665	0.0835171	0.0359734	0.0363377	0.0416307	3.38412	1.75878	0.0361916	up	yes
ENSMUSG00000095953	6030469F06Rik	0.04982	0.00477743	0.00454415	0	0	0	197.139	7.62307	0.0361961	up	yes
ENSMUSG00000067577	A430093F15Rik	0.0167706	0.0414575	0	0.0608278	0.0294337	0.345358	0.133667	-2.90328	0.0362635	down	yes
ENSMUSG00000103309	BC037039	0.267286	0.328769	0.070417	0.044447	0.040029	0.08854	3.85208	1.94564	0.0364814	up	yes
ENSMUSG00000094872	Igkv9-120	0.703282	6.2365	3.96266	7.38359	4.49782	15.9184	0.392176	-1.35043	0.036711	down	yes
ENSMUSG00000090966	Vmn2r116	0.0679349	0	0	0	0	0	226.45	7.82305	0.0367967	up	yes
ENSMUSG00000073686	Gm10564	0.163764	0	0	0	0	0	545.88	9.09244	0.0367967	up	yes
ENSMUSG00000056921	Olfr394	0.091642	0	0	0	0	0	305.473	8.2549	0.0367967	up	yes
ENSMUSG00000044664	Prss42	0.328686	0	0	0	0	0	1095.62	10.0975	0.0367967	up	yes
ENSMUSG00000111174	Olfr1240	0.110459	0	0	0	0	0	368.196	8.52433	0.0367967	up	yes
ENSMUSG00000112084	Gm10773	0.132929	0	0	0	0	0	443.097	8.79148	0.0367967	up	yes
ENSMUSG00000106968	C78283	0.61364	0	0	0	0	0	2045.47	10.9982	0.0367967	up	yes
ENSMUSG00000115429	Gm49153	0.264588	0	0	0	0	0	881.96	9.78457	0.0367967	up	yes
ENSMUSG00000064201	Krt2	0.081836	0.058544	0	0	0	0	467.933	8.87016	0.0371021	up	yes
ENSMUSG00000078810	Gp6	0.016859	0.008952	0.019366	0	0	0	150.59	7.23448	0.0371875	up	yes
ENSMUSG00000034739	Mfrp	0.270312	0.0934851	0.156096	0.0927432	0.043643	0.0478126	2.82245	1.49695	0.0372663	up	yes
ENSMUSG00000114431	Gm48601	0.104048	0.017782	0	0	0	0	406.1	8.66569	0.0373051	up	yes
ENSMUSG00000095074	Gm3139	0.108105	0.0203317	0	0	0	0	428.122	8.74188	0.0373051	up	yes
ENSMUSG00000078127	Fam170b	0.117994	0.0196208	0	0	0	0	458.717	8.84146	0.0373051	up	yes
ENSMUSG00000113221	Gm18880	0.198124	0.036693	0	0	0	0	782.723	9.61236	0.0373051	up	yes
ENSMUSG00000051180	Olfr522	0.067614	0.012002	0	0	0	0	265.387	8.05195	0.0373051	up	yes
ENSMUSG00000109625	3110080E11Rik	0.099227	0.013552	0	0	0	0	375.93	8.55432	0.03735	up	yes
ENSMUSG00000103596	Gm37354	0.144721	0.016364	0	0	0	0	536.95	9.06864	0.03735	up	yes
ENSMUSG00000117557	Gm50070	0.127015	0.180284	0	0	0	0	1024.33	10.0005	0.0373885	up	yes
ENSMUSG00000099732	Gm17752	0.0408	0.010603	0	0	0	0	171.343	7.42075	0.0376889	up	yes
ENSMUSG00000106149	Gm43430	0.093193	0.043866	0.035926	0.009102	0.009572	0	9.26341	3.21154	0.037822	up	yes
ENSMUSG00000061488	Rpl27a-ps1	0.203873	0.213781	0.163233	0	0	0	1936.29	10.9191	0.0380147	up	yes
ENSMUSG00000092353	Gm20539	0.586684	1.19978	0.887121	0.34241	0.296013	0.626267	2.11403	1.07999	0.0380489	up	yes
ENSMUSG00000029683	Lmod2	0.18338	0.010758	0	0	0	0	647.127	9.3379	0.0381558	up	yes
ENSMUSG00000024437	Gm8615	0.541557	0.869489	0.848268	0.123694	0.478094	0.0279344	3.58779	1.8431	0.0381782	up	yes
ENSMUSG00000097259	Gm26766	0.0573264	0.0608251	0	0	0	0.00707104	16.7092	4.06257	0.038441	up	yes
ENSMUSG00000094443	Sgo2b	0.048425	0.04668	0	0	0	0	317.017	8.30841	0.0385174	up	yes
ENSMUSG00000022496	Tnfrsf17	0.077483	0.053782	0.322312	0.043774	1.23433	1.2082	0.18243	-2.45458	0.038546	down	yes
ENSMUSG00000048188	Gm8181	0.416799	0.828933	1.69074	0.409032	0.325022	0.201046	3.14027	1.65089	0.0385525	up	yes
ENSMUSG00000098620	Gm27209	0.319314	0.592324	0.390565	0.165802	0	0	7.85396	2.97342	0.0387913	up	yes
ENSMUSG00000026981	Il1rn	1.50252	4.11128	1.5488	3.14722	8.26241	5.47558	0.424194	-1.2372	0.039068	down	yes
ENSMUSG00000015854	Cd5l	0.123798	0.051777	0	0	0	0	585.25	9.19291	0.0392957	up	yes
ENSMUSG00000094098	Vmn2r44	0.14341	0	0.013309	0.009452	0	0	16.5805	4.05142	0.0395631	up	yes
ENSMUSG00000073125	Xlr3b	0.261343	0.227076	0.816482	0.163802	0.190417	0.229477	2.23558	1.16065	0.0397799	up	yes
ENSMUSG00000070366	Plpp4	0.0462859	0.0305144	0.105758	0	0	0	608.528	9.24918	0.039807	up	yes
ENSMUSG00000087111	Gm11399	1.94579	0.498784	0.490049	0	0.14615	0.30062	6.56852	2.71557	0.0399161	up	yes
ENSMUSG00000102398	Gm37580	0	0	0	0.040655	0.02623	0.03856	0.00284509	-8.45731	0.0399544	down	yes
ENSMUSG00000044574	5031434C07Rik	0.156769	0	0.0269837	0	0	0.00572424	32.1008	5.00454	0.0399978	up	yes
ENSMUSG00000090252	Gm16028	0.469492	0.224615	0.158456	0	0	0.086896	9.8113	3.29444	0.0400663	up	yes
ENSMUSG00000049630	C1ql3	0.0897	0.050144	0	0	0	0	466.147	8.86464	0.040425	up	yes
ENSMUSG00000086905	Gm13716	0.286374	0.15298	0	0	0	0	1464.51	10.5162	0.040425	up	yes
ENSMUSG00000105694	Gm43237	0.219623	0.11399	0	0	0	0	1112.04	10.119	0.040425	up	yes
ENSMUSG00000086804	Gm43154	0.0311845	0.0172947	0	0	0	0	161.597	7.33626	0.040425	up	yes
ENSMUSG00000105676	Gm43403	0.212449	0.06111	0.03246	0.005889	0	0.021234	11.2826	3.49603	0.0404388	up	yes
ENSMUSG00000092049	Vmn2r4	0.051911	0	0	0	0	0	173.037	7.43493	0.0405346	up	yes
ENSMUSG00000107984	Gm5306	0.666283	0	0	0	0	0	2220.94	11.117	0.0405346	up	yes
ENSMUSG00000106869	Gm42473	0.213412	0	0	0	0	0	711.373	9.47446	0.0405346	up	yes
ENSMUSG00000109155	Gm18757	0.159629	0	0	0	0	0	532.097	9.05554	0.0405346	up	yes
ENSMUSG00000114882	Gm48581	0.186099	0	0	0	0	0	620.33	9.27689	0.0405346	up	yes
ENSMUSG00000018459	Slc13a3	0.0930787	0	0	0	0	0	310.262	8.27734	0.0405346	up	yes
ENSMUSG00000003555	Cyp17a1	0.177159	0	0	0	0	0	590.53	9.20587	0.0405346	up	yes
ENSMUSG00000060724	Vmn1r47	0.0733226	0	0	0	0	0	244.409	7.93315	0.0405346	up	yes
ENSMUSG00000076672	Ighv3-6	0.459967	6.23986	3.35332	5.3888	7.3206	13.3222	0.38619	-1.37262	0.0405727	down	yes
ENSMUSG00000021448	Shc3	0.198173	0.0431351	0.0392307	0.0122293	0.0285715	0.025777	4.21369	2.07508	0.0406209	up	yes
ENSMUSG00000055775	Myh8	0.0442188	0.0166438	0.00549712	0.0062186	0	0	10.6712	3.41565	0.0407324	up	yes
ENSMUSG00000064288	H4c12	2.20728	2.28041	1.04132	0.692356	0.769742	0.476372	2.85226	1.5121	0.0407564	up	yes
ENSMUSG00000045053	Kcng3	0.045548	0.140927	0.096049	0.01444	0.026664	0.014817	5.0522	2.33691	0.0407772	up	yes
ENSMUSG00000021509	Slc25a48	0.108763	0.112244	0.088479	0.20188	0.18193	0.422999	0.383593	-1.38235	0.0408767	down	yes
ENSMUSG00000075015	Gm10801	133.74	27.4948	2.63058	12.1047	9.07545	6.90045	5.83552	2.54486	0.0410805	up	yes
ENSMUSG00000082615	Gm13239	0.125514	0.25976	0.043428	0	0	0	1429.01	10.4808	0.0411503	up	yes
ENSMUSG00000027832	Ptx3	0.128236	0.0519714	0.0379395	0	0	0.0201286	10.8377	3.43798	0.041479	up	yes
ENSMUSG00000082233	Gm6506	0.274616	0.198253	0.051638	0.036617	0	0.024101	8.63841	3.11077	0.0416313	up	yes
ENSMUSG00000100811	Gm29083	0.288033	0.200326	0	0	0	0	1627.86	10.6688	0.0417764	up	yes
ENSMUSG00000035576	L3mbtl1	0.0496414	0.0338176	0	0	0	0	278.197	8.11996	0.0417764	up	yes
ENSMUSG00000115210	Gm49308	0.040218	0.012317	0.017382	0	0	0	233.057	7.86454	0.0418543	up	yes
ENSMUSG00000068888	Lce1i	0.209849	0.280324	0	0	0	0	1633.91	10.6741	0.0419096	up	yes
ENSMUSG00000112390	Gm20208	0.103793	0.0238717	0.020906	0	0	0	495.237	8.95197	0.0419309	up	yes
ENSMUSG00000092103	Gm17039	0	0	0	0.066387	0	0.018062	0.00355244	-8.13697	0.0419675	down	yes
ENSMUSG00000116864	Gm3320	0.600933	0.28258	0.169235	0.093842	0.095855	0.06431	4.14456	2.05122	0.0419767	up	yes
ENSMUSG00000110774	Gm39318	0	0	0.037563	0	0.446595	0.347595	0.0472972	-4.4021	0.042058	down	yes
ENSMUSG00000094134	Ighv5-15	0	0	0.137269	1.09336	0.166503	0.474351	0.0791534	-3.65921	0.0421169	down	yes
ENSMUSG00000076564	Igkv12-46	1.15311	6.94837	1.76236	2.32913	6.67789	18.5937	0.357376	-1.48449	0.0422815	down	yes
ENSMUSG00000076036	Gm22133	3.96436	0.184204	2.88185	0.063783	0.023767	0.748931	8.40474	3.0712	0.0424067	up	yes
ENSMUSG00000103947	Gm37345	0.04828	0.019695	0.012112	0	0	0	266.957	8.06046	0.0426171	up	yes
ENSMUSG00000115508	Gm49786	0.146181	0.068504	0.074249	0	0	0	963.113	9.91156	0.0426762	up	yes
ENSMUSG00000038408	1700018A04Rik	0.173633	0.104019	0.0720063	0.0475437	0.0214542	0.0410759	3.17658	1.66747	0.0427948	up	yes
ENSMUSG00000048191	Muc6	0.311683	0.0751928	0.0281644	0.0509327	0.0617022	0.0198293	3.13323	1.64765	0.0427982	up	yes
ENSMUSG00000049908	Gja8	0.045965	0.005021	0	0	0	0	169.953	7.40899	0.042896	up	yes
ENSMUSG00000101210	Gm28720	0.146762	0.033888	0.035976	0.01725	0.008206	0	8.50982	3.08913	0.0429516	up	yes
ENSMUSG00000076281	Gm24270	1221.22	1301.96	223.483	479.421	168.446	106.444	3.64129	1.86445	0.0429547	up	yes
ENSMUSG00000084884	Gm12289	0.132056	0.023534	0	0	0	0	518.633	9.01857	0.0430048	up	yes
ENSMUSG00000102791	Gm37709	0.499137	0.087665	0	0	0	0	1956.01	10.9337	0.0430048	up	yes
ENSMUSG00000109600	Gm18212	0.211576	0	0.164789	0	0	0	1254.55	10.293	0.0431045	up	yes
ENSMUSG00000031329	Tsx	0.476963	0.796217	0.424524	0.165331	0.218264	0.167995	3.07784	1.62192	0.043133	up	yes
ENSMUSG00000076633	Ighv5-2	0	0.722677	0	4.91889	0.527255	0.27078	0.12641	-2.98382	0.0432628	down	yes
ENSMUSG00000106826	Gm42583	0.027669	0.023977	0	0	0	0	172.153	7.42755	0.0433262	up	yes
ENSMUSG00000109212	Olfr126	0.0952776	0.078912	0	0	0	0	580.632	9.18148	0.0433262	up	yes
ENSMUSG00000094164	Ighv2-3	0	0.495799	1.02599	1.66461	2.51866	1.97396	0.247155	-2.01651	0.0433792	down	yes
ENSMUSG00000110030	Gm45546	0	0	0	0	0.085737	0.085916	0.00174771	-9.16032	0.043474	down	yes
ENSMUSG00000070527	Mkrn3	0.375199	0.327237	0.334622	0.12744	0.095688	0.242188	2.22872	1.15621	0.0435168	up	yes
ENSMUSG00000045812	Olfr984	0.0478611	0.0139986	0	0	0	0	206.199	7.68789	0.0435727	up	yes
ENSMUSG00000056328	Myh1	0.0422195	0.0107636	0	0	0	0	176.61	7.46443	0.0435727	up	yes
ENSMUSG00000110333	Gm45861	0.0435368	0.00297295	0	0	0	0	155.032	7.27643	0.0436076	up	yes
ENSMUSG00000054679	Srsf12	0.318635	0.382629	0.241165	0.114311	0.156067	0.187285	2.05922	1.0421	0.0436139	up	yes
ENSMUSG00000079711	Smok4a	0.0636916	0.0216291	0.0124582	0	0	0	325.93	8.34842	0.0436733	up	yes
ENSMUSG00000031849	Comp	0.357346	0.180973	0.2395	0.0763853	0.071524	0.167602	2.46526	1.30174	0.0440713	up	yes
ENSMUSG00000117729	Gm5242	0	0	0.028484	0.275461	0.040441	0.110163	0.0668536	-3.90285	0.0441199	down	yes
ENSMUSG00000106659	Gm42161	0.736171	0.031999	0.063286	0.022156	0.022096	0	18.7891	4.23183	0.0444025	up	yes
ENSMUSG00000115483	Gm9732	0.1761	0	0	0	0	0	587	9.19722	0.0447504	up	yes
ENSMUSG00000072295	C2cd6	0.0627552	0	0	0	0	0	209.184	7.70863	0.0447504	up	yes
ENSMUSG00000109365	Olfr696-ps1	0.509457	0	0	0	0	0	1698.19	10.7298	0.0447504	up	yes
ENSMUSG00000075604	Cyp11b1	0.148771	0	0	0	0	0	495.903	8.95392	0.0447504	up	yes
ENSMUSG00000075144	Olfr1156	0.139839	0	0	0	0	0	466.129	8.86459	0.0447504	up	yes
ENSMUSG00000113415	Gm3234	0.0589387	0	0	0	0	0	196.462	7.61811	0.0447504	up	yes
ENSMUSG00000106190	Gm20768	0.717902	0.185322	0.318235	0.12913	0.131356	0.226463	2.50839	1.32676	0.044778	up	yes
ENSMUSG00000111994	A330049N07Rik	0.353018	0.332551	0	0	0	0	2285.23	11.1581	0.0447926	up	yes
ENSMUSG00000094509	Ighv14-1	0.431632	0.979362	0	1.68677	1.50048	2.89163	0.232114	-2.10709	0.0448455	down	yes
ENSMUSG00000012777	Acp4	0.046576	0.0286951	0.0519704	0	0	0	424.138	8.72839	0.0449477	up	yes
ENSMUSG00000081618	5033423K11Rik	0.046335	0.0260199	0.0727863	0	0	0	483.804	8.91828	0.0449477	up	yes
ENSMUSG00000106106	CT010467	34332.5	27885.7	4718.08	12553.9	4889.69	3222.08	3.23901	1.69555	0.0449895	up	yes
ENSMUSG00000000125	Wnt3	0.173663	0	0.262529	0	0.034935	0	12.4858	3.64222	0.0450434	up	yes
ENSMUSG00000041309	Nkx6-2	0.087347	0.088546	0	0	0	0	586.31	9.19552	0.045083	up	yes
ENSMUSG00000095061	E030018B13Rik	0.177568	0.171011	0	0	0	0	1161.93	10.1823	0.045083	up	yes
ENSMUSG00000051592	Ccnb3	0.0392346	0.0391668	0	0	0	0	261.338	8.02977	0.045083	up	yes
ENSMUSG00000068373	D430041D05Rik	0.0475624	0.00544019	0	0	0.00296219	0	17.8931	4.16133	0.0451837	up	yes
ENSMUSG00000064899	Snord118	2.60987	2.20786	1.29008	0.531588	0	0.518846	5.81455	2.53967	0.0451943	up	yes
ENSMUSG00000105940	Gm42635	0.014231	0.145426	0.026292	0	0	0.010988	16.9229	4.08091	0.0452653	up	yes
ENSMUSG00000022025	Cnmd	0.0549991	0.0241402	0.0682638	0	0	0	491.344	8.94059	0.0452867	up	yes
ENSMUSG00000031448	Adprhl1	0.0736803	0.0717068	0.0613298	0	0.0217168	0.0240875	4.51304	2.1741	0.0453208	up	yes
ENSMUSG00000037034	Pax1	0.032581	0	0.043216	0	0	0	252.657	7.98103	0.0453847	up	yes
ENSMUSG00000108628	Gm5037	0.403467	0.097878	0.109767	0	0.019546	0.02223	14.6283	3.87069	0.0453863	up	yes
ENSMUSG00000105707	Gm43753	0.038577	0.135776	0	0	0	0.008245	21.1465	4.40235	0.0455224	up	yes
ENSMUSG00000074564	Gm10720	79.4927	10.9741	0.392105	5.38075	3.90023	1.24787	8.62951	3.10928	0.0460149	up	yes
ENSMUSG00000115300	Gm49188	0.123193	0.021059	0.117048	0.0034	0.016933	0	12.851	3.68381	0.0461444	up	yes
ENSMUSG00000094561	Ighv1-22	0	0.44769	0.859071	0.851022	2.50208	2.28612	0.231727	-2.1095	0.0462457	down	yes
ENSMUSG00000074923	Pak6	0.12394	0.141145	0.111991	0.0487944	0.0280024	0.0748575	2.48642	1.31407	0.0464264	up	yes
ENSMUSG00000058625	Gm17383	0	0	0	0	0.422171	0	0.000710613	-10.4586	0.0464999	down	yes
ENSMUSG00000101054	Gm18406	0.114244	0	0.410272	0	0	0	1748.39	10.7718	0.0466185	up	yes
ENSMUSG00000103189	Gm37092	0.174255	0.557723	0.110452	0.09917	0.035268	0.08298	3.8747	1.95409	0.0466702	up	yes
ENSMUSG00000030994	D7Ertd443e	0.0101863	0.0102415	0.00813708	0	0	0	95.2162	6.57314	0.04668	up	yes
ENSMUSG00000063954	H2ac19	0	1.16701	2.16916	0	0	0	11120.6	13.4409	0.0467239	up	yes
ENSMUSG00000091318	Gm5415	0.117026	0.059208	0.018796	0.011657	0	0.015119	7.28376	2.86468	0.0470271	up	yes
ENSMUSG00000114618	Gm41183	0.063622	0.079028	0	0	0	0	475.5	8.8933	0.0470641	up	yes
ENSMUSG00000106768	4930480C01Rik	0.178978	0.205784	0	0	0	0	1282.54	10.3248	0.0470641	up	yes
ENSMUSG00000086839	Gm11973	0.340462	0.215984	0.233916	0	0.0349891	0.0836236	6.66338	2.73625	0.0471207	up	yes
ENSMUSG00000085765	Gm12333	0.076624	0.043687	0	0	0	0	401.037	8.64759	0.0471429	up	yes
ENSMUSG00000105278	Gm42630	0.082062	0	0.019255	0	0	0	337.723	8.3997	0.0471497	up	yes
ENSMUSG00000089992	G6pd2	0.114851	0	0.026227	0	0	0	470.26	8.87731	0.0471497	up	yes
ENSMUSG00000087063	Gm15857	0.352592	0	0.070123	0	0	0	1409.05	10.4605	0.0471497	up	yes
ENSMUSG00000100301	6030407O03Rik	0.103438	0	0.0268919	0	0	0	434.432	8.76298	0.0471497	up	yes
ENSMUSG00000109286	Gm44541	0.092206	0	0.023335	0	0	0	385.137	8.58923	0.0471497	up	yes
ENSMUSG00000039055	Eme1	0.413228	0.335135	0.205631	0.350797	0.933667	0.73584	0.472203	-1.08252	0.0471743	down	yes
ENSMUSG00000096385	Gm11168	22.3028	5.52812	0.28289	1.5093	2.14421	0.779133	6.34246	2.66504	0.0471915	up	yes
ENSMUSG00000091028	Gm10722	236.494	57.932	4.25989	21.8193	20.068	11.0338	5.64398	2.49671	0.0472188	up	yes
ENSMUSG00000108848	4933430N04Rik	0.0752139	0	0.0224165	0	0	0	325.435	8.34622	0.0472422	up	yes
ENSMUSG00000060747	Ifnl3	0.130392	0.122768	0.183515	0	0	0	1455.58	10.5074	0.0473496	up	yes
ENSMUSG00000090061	Nwd2	0.0470458	0.00577935	0.0459975	0.0127355	0.00379971	0.00267199	5.14508	2.36319	0.0474705	up	yes
ENSMUSG00000018862	Otop3	0.153946	0.179593	0.106792	0.0200609	0	0.0636469	5.26033	2.39515	0.0475038	up	yes
ENSMUSG00000103281	Gm37278	0.103238	0	0.014407	0	0	0	392.15	8.61526	0.0475213	up	yes
ENSMUSG00000113168	Gm7614	0.903966	0	0.115143	0	0	0	3397.03	11.7301	0.0475213	up	yes
ENSMUSG00000081516	Gm12470	0.2718	0.260529	0.184371	0.083156	0.023583	0	6.71451	2.74728	0.0482021	up	yes
ENSMUSG00000111157	Gm47887	0	0.119312	0.141174	0	0	0	868.287	9.76203	0.0485005	up	yes
ENSMUSG00000005952	Trpv1	0.158079	0.0417363	0.0223501	0	0.0161713	0.0148236	7.1678	2.84153	0.0485725	up	yes
ENSMUSG00000095961	Vmn2r102	0.075912	0.013379	0	0	0	0	297.637	8.21741	0.0487077	up	yes
ENSMUSG00000060275	Nrg2	0.289093	0.34537	0.346717	0.220527	0.0837805	0.163841	2.09587	1.06755	0.0487418	up	yes
ENSMUSG00000051965	Nanos2	0.205306	0	0.014313	0	0	0	732.063	9.51582	0.0487473	up	yes
ENSMUSG00000106777	Gm43150	0	0.070986	0.48489	0	0	0	1852.92	10.8556	0.048784	up	yes
ENSMUSG00000087054	Gm12405	0.295663	0.222151	0	0	0	0	1726.05	10.7533	0.048835	up	yes
ENSMUSG00000085842	Pard3bos1	0.0990295	0.0670618	0	0	0	0	553.638	9.1128	0.048835	up	yes
ENSMUSG00000102775	Gm38160	0.149763	0.282	0.163371	0.728442	0.375924	0.28746	0.427592	-1.22569	0.0489586	down	yes
ENSMUSG00000105791	Gm43341	0.102774	0.15281	0	0	0	0	851.947	9.73462	0.0492967	up	yes
ENSMUSG00000105561	Gm43462	0.197845	0.034725	0	0.015941	0.003709	0	11.8356	3.56506	0.0493271	up	yes
ENSMUSG00000104244	2900018N21Rik	0.080793	0.063668	0.072927	0.003263	0.007095	0	20.9874	4.39145	0.0493741	up	yes
ENSMUSG00000093955	Ighv1-34	0	0	0	0.407655	0.597749	0	0.000298388	-11.7105	0.0493989	down	yes
ENSMUSG00000117265	Gm49847	0.05887	0.007822	0	0	0	0	222.307	7.79641	0.0494252	up	yes
ENSMUSG00000102516	Gm38340	0.074924	0.011592	0	0	0	0	288.387	8.17186	0.0494252	up	yes
ENSMUSG00000090356	Teddm3	0.222095	0.029309	0	0	0	0	838.013	9.71083	0.0494252	up	yes
ENSMUSG00000117943	Gm50403	0.052525	0.008793	0	0	0	0	204.393	7.6752	0.0494252	up	yes
ENSMUSG00000051313	Olfr1262	0.0703931	0	0	0	0	0	234.644	7.87433	0.0494935	up	yes
ENSMUSG00000109481	Gm45130	0.136072	0	0	0	0	0	453.573	8.82519	0.0494935	up	yes
ENSMUSG00000102808	5430420F09Rik	0.250837	0	0	0	0	0	836.123	9.70757	0.0494935	up	yes
ENSMUSG00000061246	Olfr387-ps1	0.306492	0	0	0	0	0	1021.64	9.99667	0.0494935	up	yes
ENSMUSG00000097569	Gm26640	0.126975	0	0	0	0	0	423.25	8.72537	0.0494935	up	yes
ENSMUSG00000061561	Olfr373	0.107785	0	0	0	0	0	359.285	8.48898	0.0494935	up	yes
ENSMUSG00000057149	Olfr1301	0.0935088	0	0	0	0	0	311.696	8.284	0.0494935	up	yes
ENSMUSG00000102714	Gm37618	0.147984	0	0	0	0	0	493.28	8.94626	0.0494935	up	yes
ENSMUSG00000075115	Olfr1200	0.0912461	0	0	0	0	0	304.154	8.24866	0.0494935	up	yes
ENSMUSG00000116450	Gm49534	0.115705	0	0	0	0	0	385.683	8.59127	0.0494935	up	yes
ENSMUSG00000034122	Nlrp4d	0.154556	0	0	0	0	0	515.187	9.00895	0.0494935	up	yes
ENSMUSG00000070378	Olfr403	0.118041	0	0	0	0	0	393.471	8.62011	0.0494935	up	yes
ENSMUSG00000094950	Vmn2r66	0.037886	0	0	0	0	0	126.287	6.98056	0.0494935	up	yes
ENSMUSG00000098177	Gm4823	0.461898	0	0	0	0	0	1539.66	10.5884	0.0494935	up	yes
ENSMUSG00000110521	Olfr856-ps1	0.291608	0.053866	0	0	0	0	1151.58	10.1694	0.0497393	up	yes
ENSMUSG00000097727	F630040K05Rik	0.0511828	0.0116019	0	0	0	0	209.282	7.70931	0.0497393	up	yes
ENSMUSG00000089797	Gm16118	0.395377	0.083475	0	0	0	0	1596.17	10.6404	0.0497393	up	yes
ENSMUSG00000090121	Abhd12b	0.0643006	0.0149034	0	0	0	0	264.013	8.04447	0.0497393	up	yes
ENSMUSG00000109764	Klkb1	0.052563	0.010063	0	0	0	0	208.753	7.70566	0.0497393	up	yes
ENSMUSG00000044505	Lingo4	0.463557	0.330938	0.220174	0.193926	0.03998	0.19641	2.35796	1.23754	0.0499146	up	yes
ENSMUSG00000102460	Gm38197	0.559547	0.347747	0.330223	0.063751	0.267958	0.156198	2.53638	1.34277	0.04998	up	yes
