# Supplementary material for: Study on Anti-Constipation Effects of Hemerocallis citrina Baroni through a Novel Strategy of Network Pharmacology Screening
Source: Int J Mol Sci. 2023 Mar 2;24(5):4844. doi: 10.3390/ijms24054844 (PMC10003546; doi:10.3390/ijms24054844)
Supplement: Supplementary file 1 [file ijms-24-04844-s001.zip › Table S3.xlsx]

## Sheet: Sheet1
Table S3 Gene differential expression (DHC VS Lop)
gene_id	gene_name	FPKM.Lop_DHC1	FPKM.Lop_DHC2	FPKM.Lop_DHC3	FPKM.Lop1	FPKM.Lop2	FPKM.Lop3	fc	log2(fc)	pval	regulation	significant
ENSMUSG00000049823	Zbtb12	0.15845	0.18432	0.213323	1.14724	1.67832	2.20216	0.110605	-3.17651	3.4318e-14	down	yes
ENSMUSG00000097346	Rps18-ps4	0	0	0	183.223	0	0	1.63735e-06	-19.2202	4.259e-13	down	yes
ENSMUSG00000093752	Gm20716	0	0	0	0	0	7.27121	4.12586e-05	-14.5649	2.91748e-11	down	yes
ENSMUSG00000031373	Car5b	0.456507	0.231706	0.18631	1.85908	1.02607	1.89074	0.183112	-2.4492	5.14658e-10	down	yes
ENSMUSG00000015568	Lpl	6.17177	3.73674	3.48698	19.4177	9.75101	18.1427	0.283134	-1.82044	8.80024e-10	down	yes
ENSMUSG00000105204	Gm43738	3.88006	0	0	0	0	0	12933.5	13.6588	2.68563e-09	up	yes
ENSMUSG00000107705	Gm45062	0.878838	0	0	0	0	0	2929.46	11.5164	1.24939e-08	up	yes
ENSMUSG00000058883	Zfp708	0	0	0	0	0.789506	0	0.000379984	-11.3618	1.89402e-08	down	yes
ENSMUSG00000080989	Gm14048	0	0	0	0	0	1.16256	0.000258052	-11.9201	3.54204e-08	down	yes
ENSMUSG00000032401	Lctl	0.0466198	0	0.0113811	0.814775	0.351674	0.490794	0.0349984	-4.83657	5.81536e-08	down	yes
ENSMUSG00000085105	Gm12758	0.0876072	0.285427	0.508534	2.20421	1.96532	1.05432	0.168758	-2.56697	6.56408e-08	down	yes
ENSMUSG00000059775	Rps26-ps1	62.0037	44.9052	52.062	3.51144	13.2492	17.8451	4.59377	2.19968	2.10845e-07	up	yes
ENSMUSG00000033022	Cdo1	11.9121	6.44174	8.14365	27.6048	15.4985	29.5269	0.364827	-1.45472	6.9801e-07	down	yes
ENSMUSG00000048138	Dmrt2	0	0	0	0.387343	0.136636	0.181985	0.000424951	-11.2004	1.08342e-06	down	yes
ENSMUSG00000002588	Pon1	0.433043	0.278365	0.0574935	2.09029	0.86954	2.49253	0.141022	-2.82601	1.95928e-06	down	yes
ENSMUSG00000002997	Prkar2b	1.30274	1.02673	0.755752	3.38187	2.10437	2.97247	0.364739	-1.45506	1.9811e-06	down	yes
ENSMUSG00000041653	Pnpla3	0.117042	0.818355	0.201096	5.53373	1.76561	2.19979	0.119642	-3.06321	2.01309e-06	down	yes
ENSMUSG00000074506	Gm10705	9.15783	7.28663	6.32536	18.6316	15.1549	36.3887	0.324471	-1.62384	2.39108e-06	down	yes
ENSMUSG00000020963	Tshr	0.0513833	0.0215464	0	0.55386	0.131308	0.473185	0.0629598	-3.98942	4.4272e-06	down	yes
ENSMUSG00000040283	Btnl9	0.56445	0.426941	0.182	1.71716	0.963278	1.67033	0.269698	-1.89058	5.39883e-06	down	yes
ENSMUSG00000102976	Zc3h11a	7.39217	6.68993	7.10048	3.56412	1.41496	1.12642	3.46943	1.7947	5.49592e-06	up	yes
ENSMUSG00000022579	Gpihbp1	1.33427	1.78699	0.81581	5.92465	2.06947	6.3295	0.274865	-1.8632	7.73714e-06	down	yes
ENSMUSG00000037493	Cib2	2.11905	1.65901	1.50011	4.70535	3.48956	4.47806	0.416491	-1.26364	1.48429e-05	down	yes
ENSMUSG00000051748	Wfdc21	0	0	0	0.601374	0.772623	1.40175	0.000108079	-13.1756	1.53866e-05	down	yes
ENSMUSG00000017309	Cd300lg	2.4628	3.32263	1.6595	7.60705	3.98111	8.9632	0.362259	-1.4649	1.54028e-05	down	yes
ENSMUSG00000021069	Pygl	0.825874	0.480198	0.269796	2.20172	0.997975	2.37018	0.282927	-1.8215	1.65082e-05	down	yes
ENSMUSG00000020264	Slc36a2	0.7938	0.304534	0.243957	2.21499	1.00835	2.64831	0.228606	-2.12907	1.65842e-05	down	yes
ENSMUSG00000035370	Gm49322	4.24822	8.8455	2.26607	1.29165	1.84806	1.33685	3.43116	1.77869	1.92002e-05	up	yes
ENSMUSG00000056492	Adgrf5	1.76241	0.782696	0.937007	2.87292	2.36988	3.16805	0.414002	-1.27229	2.14305e-05	down	yes
ENSMUSG00000037071	Scd1	20.8037	17.6284	6.56441	98.7699	49.9345	66.4392	0.209147	-2.25741	2.32839e-05	down	yes
ENSMUSG00000094826	Gm23804	0.588974	2.26781	1.20725	12.8752	23.0641	2.36417	0.106101	-3.23649	2.67122e-05	down	yes
ENSMUSG00000046275	Trarg1	0.442118	0.315807	0.097362	1.95274	0.640761	1.66151	0.201007	-2.31468	3.0307e-05	down	yes
ENSMUSG00000025902	Sox17	0.476275	0.518774	0.320876	0.771134	1.26313	1.36715	0.386876	-1.37006	4.83277e-05	down	yes
ENSMUSG00000087382	Ctcflos	0.0763027	0.0507734	0.062852	0.453533	0.178392	0.29779	0.204286	-2.29134	4.89667e-05	down	yes
ENSMUSG00000096659	Gm25679	1.27113	3.67553	1.64956	18.0399	22.0524	3.38917	0.151702	-2.72069	7.20213e-05	down	yes
ENSMUSG00000076583	Igkv8-24	11.843	2.48109	9.77225	0.395027	2.23605	1.00505	6.62691	2.72834	7.41715e-05	up	yes
ENSMUSG00000035948	Acss3	0.128884	0.0724111	0.0372796	0.340694	0.281158	0.36471	0.241824	-2.04797	7.60348e-05	down	yes
ENSMUSG00000074793	Hspa12b	0.903916	0.74532	0.853513	2.19548	1.22564	2.49608	0.422962	-1.2414	7.79963e-05	down	yes
ENSMUSG00000065870	Rnu3a	0.704561	2.53081	1.53392	13.9413	16.3219	2.3365	0.146299	-2.77301	8.55044e-05	down	yes
ENSMUSG00000044405	Adig	1.96144	0.443081	0.069204	6.69865	4.02203	7.01407	0.139485	-2.84182	9.85775e-05	down	yes
ENSMUSG00000105906	Iglc1	48.3661	28.8846	70.954	13.1483	24.8797	21.6345	2.48405	1.3127	0.000103274	up	yes
ENSMUSG00000104293	Gm38043	0	0	0	0.119301	0.029926	0.035842	0.00162102	-9.26889	0.000116779	down	yes
ENSMUSG00000066361	Serpina3c	0.404824	0.169205	0.039947	1.30185	0.56895	2.1065	0.15437	-2.69554	0.000121443	down	yes
ENSMUSG00000074264	Amy1	0.588822	0.725199	0.709596	1.74817	1.04146	1.90383	0.431156	-1.21372	0.000129145	down	yes
ENSMUSG00000049791	Fzd4	1.44036	1.30972	0.781372	3.14848	1.92651	2.6269	0.458518	-1.12495	0.000135497	down	yes
ENSMUSG00000029368	Alb	0.0528927	0.155028	0.128472	0.856007	0.324252	0.594605	0.189531	-2.39949	0.0001611	down	yes
ENSMUSG00000093815	Gm26444	0.623094	3.02666	1.53094	13.5145	18.8119	2.98873	0.146699	-2.76907	0.000161547	down	yes
ENSMUSG00000078650	G6pc	0	0	0	0.139442	0.076807	0.138313	0.000846114	-10.2069	0.000162751	down	yes
ENSMUSG00000018486	Wnt9b	0	0	0	0.091961	0.031628	0.068844	0.00155898	-9.32518	0.000174265	down	yes
ENSMUSG00000086266	Igf2os	0	0	0	0.0470969	0.051579	0.0591802	0.00190046	-9.03943	0.000174621	down	yes
ENSMUSG00000045350	Fam186a	0	0	0	0.103372	0.0091943	0.00519617	0.0025475	-8.6167	0.000185389	down	yes
ENSMUSG00000072941	Sod3	1.1096	1.93752	1.37454	3.3583	2.28402	3.37612	0.490292	-1.02829	0.000210695	down	yes
ENSMUSG00000096214	Gm22634	0.76569	2.94216	1.31789	13.691	16.0194	2.79746	0.1546	-2.69338	0.000224228	down	yes
ENSMUSG00000055782	Abcd2	0.583302	0.513171	0.116855	1.74461	0.863712	1.68485	0.282618	-1.82307	0.00023354	down	yes
ENSMUSG00000031972	Acta1	1.07683	1.05471	1.27702	2.11467	2.39655	2.51996	0.484777	-1.04461	0.000245084	down	yes
ENSMUSG00000049583	Grm5	0	0	0	0.0357861	0.0140943	0.0264804	0.00392872	-7.99173	0.000257191	down	yes
ENSMUSG00000086602	Gm15609	0	0	0	0.182096	0.052127	0.053804	0.00104157	-9.90703	0.000265326	down	yes
ENSMUSG00000037188	Grhl3	0.125637	0.090144	0.105101	0	0	0	1069.61	10.0629	0.000281409	up	yes
ENSMUSG00000003123	Lipe	6.2043	5.10299	3.34421	11.7101	6.34638	12.5512	0.478686	-1.06285	0.000281494	down	yes
ENSMUSG00000106443	Gm42702	0	0	0	0.112086	0.030715	0.055275	0.00151457	-9.36688	0.000286194	down	yes
ENSMUSG00000054434	Tmem120b	0.758267	0.610757	0.92955	1.77143	1.36369	1.63326	0.482044	-1.05276	0.000301082	down	yes
ENSMUSG00000062515	Fabp4	31.7545	18.5827	5.7454	132.941	52.6286	133.622	0.175702	-2.5088	0.000305975	down	yes
ENSMUSG00000031871	Cdh5	2.04254	2.17525	1.24292	3.43452	2.90224	4.78738	0.490889	-1.02653	0.000323222	down	yes
ENSMUSG00000018796	Acsl1	2.85903	1.78977	1.27663	4.784	2.87487	5.06164	0.465818	-1.10216	0.000344497	down	yes
ENSMUSG00000039956	Mrap	0.547246	0.404969	0.0706308	2.25202	0.692558	2.53152	0.186784	-2.42056	0.000345129	down	yes
ENSMUSG00000028996	Rbp7	2.48338	2.1724	1.32999	7.48224	2.58782	9.21408	0.310399	-1.6878	0.000373055	down	yes
ENSMUSG00000074224	4932431P20Rik	0	0	0	0.051208	0.0130398	0.0204798	0.00354076	-8.14173	0.000391333	down	yes
ENSMUSG00000002100	Mybpc3	0	0	0	0.132485	0.053961	0.013001	0.00150416	-9.37683	0.000396135	down	yes
ENSMUSG00000048040	Arxes2	1.67135	2.03947	1.22997	4.06905	2.41841	5.59324	0.408982	-1.28989	0.000404634	down	yes
ENSMUSG00000067786	Nnat	4.26615	9.74716	4.57887	22.659	10.0322	12.1454	0.414666	-1.26998	0.000405488	down	yes
ENSMUSG00000024990	Rbp4	8.16835	3.67041	7.42986	16.0393	8.90267	16.7296	0.462393	-1.11281	0.000466937	down	yes
ENSMUSG00000101609	Kcnq1ot1	0.02824	0.033514	0.036684	0.122752	0.094984	0.03498	0.38952	-1.36023	0.000509857	down	yes
ENSMUSG00000022652	Morc1	0	0	0	0.0832857	0.0214123	0.0158907	0.0024878	-8.65092	0.000556363	down	yes
ENSMUSG00000034829	Nxnl1	0.016751	0	0.056324	0.211362	0.191305	0.434142	0.0873258	-3.51745	0.000587556	down	yes
ENSMUSG00000048142	Nat8l	0.456894	0.67576	0.280458	1.45102	0.722677	1.33679	0.402541	-1.31279	0.000596311	down	yes
ENSMUSG00000086933	4933426K07Rik	0	0	0	0.346834	0.14809	0.02735	0.000574411	-10.7656	0.0005975	down	yes
ENSMUSG00000065037	Rn7sk	20.9632	47.7948	30.1868	418.413	376.001	39.4606	0.118657	-3.07513	0.000699902	down	yes
ENSMUSG00000098925	Rnu3b2	0.029161	0.008615	0.052937	23.9081	0.430854	0.012022	0.00372523	-8.06846	0.00074889	down	yes
ENSMUSG00000102856	Gm37084	0	0	0	0.122921	0.018356	0.005832	0.0020393	-8.93771	0.000765	down	yes
ENSMUSG00000045776	Lrtm1	0	0	0	0.0790307	0	0.0573277	0.00220008	-8.82823	0.000774101	down	yes
ENSMUSG00000098641	Rnu3b4	0.022125	0.00216	0.044173	23.0852	0.440219	0.008028	0.00290897	-8.42528	0.000781564	down	yes
ENSMUSG00000054555	Adam12	0.073856	0.0564275	0.0656538	0.259976	0.141845	0.160456	0.348471	-1.52089	0.000824627	down	yes
ENSMUSG00000051728	Fam243	0	0	0	0.230831	0.035695	0.023094	0.00103584	-9.91498	0.000875385	down	yes
ENSMUSG00000096206	Gm22317	0.926052	4.262	1.84505	13.6805	20.0809	3.20904	0.190236	-2.39414	0.000891262	down	yes
ENSMUSG00000028359	Orm3	0.084869	0	0	0.60551	0.471496	0.787946	0.0455073	-4.45776	0.00089313	down	yes
ENSMUSG00000005360	Slc1a3	0.313691	0.121144	0.244324	0.667545	0.391806	0.623377	0.403606	-1.30898	0.000900495	down	yes
ENSMUSG00000111497	Gm38431	2.94971	2.38496	4.80159	2.07619	1.22605	1.2173	2.24276	1.16528	0.000982115	up	yes
ENSMUSG00000049404	Rarres1	1.15145	0.586932	2.11831	3.13304	2.1941	5.6551	0.351175	-1.50974	0.00104341	down	yes
ENSMUSG00000085314	Gm14866	0.201269	0.375775	0.338211	0.030987	0.025647	0.053569	8.30517	3.05401	0.0010449	up	yes
ENSMUSG00000007480	Mc5r	0.07898	0.025153	0	0.356761	0.133384	0.474268	0.107976	-3.21122	0.00108542	down	yes
ENSMUSG00000096736	Gm17535	0.438402	0.544358	1.20395	54.9916	11.5864	0.235409	0.0327285	-4.93331	0.00109932	down	yes
ENSMUSG00000105772	Gm42496	0	0	0	0.181882	0.014471	0.038299	0.00127849	-9.61134	0.0011589	down	yes
ENSMUSG00000111443	Gm46123	0	0	0	0.033076	0.022414	0.043924	0.00301768	-8.37234	0.00117877	down	yes
ENSMUSG00000040564	Apoc1	1.04127	0.256482	0.404114	2.76525	1.27874	3.15403	0.236435	-2.08049	0.00125639	down	yes
ENSMUSG00000022018	Rgcc	8.26015	10.5975	4.86038	16.8897	10.2411	24.5487	0.458945	-1.12361	0.0013405	down	yes
ENSMUSG00000061100	Retnla	1.49562	1.60254	0.294431	4.39838	3.55013	4.23881	0.27837	-1.84492	0.0013487	down	yes
ENSMUSG00000026879	Gsn	78.7668	107.142	38.1441	167.523	96.7565	203.829	0.478634	-1.06301	0.00147517	down	yes
ENSMUSG00000083012	Fam220a	1.84177	1.6475	1.10376	0.644947	0.617807	0.883734	2.13979	1.09747	0.00148908	up	yes
ENSMUSG00000058207	Serpina3k	0	0	0	0.166673	0.05551	0.086188	0.000972854	-10.0055	0.00153617	down	yes
ENSMUSG00000086644	Gm13470	0	0	0	0.415871	0.723079	0.322833	0.000205229	-12.2505	0.00154315	down	yes
ENSMUSG00000109154	Gm44822	9.9e-05	7.3e-05	4.6e-05	0.082082	0.068042	0.008521	0.00137414	-9.50726	0.00155698	down	yes
ENSMUSG00000021792	Prxl2a	1.8947	2.13419	1.20747	4.95769	2.20768	3.84653	0.475518	-1.07243	0.00162049	down	yes
ENSMUSG00000095969	Rnu1a1	0.58921	2.10841	1.17928	9.53527	9.98694	1.76396	0.182133	-2.45694	0.00162911	down	yes
ENSMUSG00000113003	Gm47138	0	0	0	0.257835	0.035508	0	0.00102269	-9.93341	0.00165401	down	yes
ENSMUSG00000075297	H60b	0	0	0	0.0310573	0.297215	0.246106	0.000522304	-10.9028	0.00166866	down	yes
ENSMUSG00000042265	Trem1	0	0	0	0.0700178	0.0367951	0.0869552	0.00154824	-9.33515	0.00169362	down	yes
ENSMUSG00000095891	Gm10717	0.139136	0.157099	0.482023	11.9553	2.26287	0.189617	0.0540163	-4.21046	0.00173339	down	yes
ENSMUSG00000027335	Adra1d	0	0	0	0.136725	0.075362	0.102859	0.000952544	-10.0359	0.00178877	down	yes
ENSMUSG00000076934	Iglv1	49.8697	22.299	52.5572	7.09377	22.7043	20.281	2.49058	1.31648	0.00181952	up	yes
ENSMUSG00000002944	Cd36	10.1934	6.43759	2.25794	35.2145	15.4277	34.3289	0.222298	-2.16943	0.00186201	down	yes
ENSMUSG00000103749	Pcdhgb5	0.0402069	0.0390988	0.0276746	0.803262	0.0158195	0.0664531	0.120809	-3.0492	0.00189537	down	yes
ENSMUSG00000025934	Gsta3	0.958652	1.02119	0.44157	2.52904	0.842552	2.95935	0.382473	-1.38657	0.00190558	down	yes
ENSMUSG00000087579	Hectd2os	0	0	0	0	0.119093	0.106504	0.00132981	-9.55457	0.00191197	down	yes
ENSMUSG00000006574	Slc4a1	0	0	0	0.0596797	0.0168038	0.0469693	0.00243008	-8.68478	0.00196842	down	yes
ENSMUSG00000096519	Gm10721	0.79425	0.701101	1.33491	49.5902	5.58977	0.600772	0.050739	-4.30076	0.00197919	down	yes
ENSMUSG00000112347	Gm47257	0.189373	0.096172	0.087554	0	0	0	1243.66	10.2804	0.00198006	up	yes
ENSMUSG00000095590	Gm24305	1.07676	1.87204	0.633615	13.8209	7.99479	0.998151	0.157029	-2.6709	0.00198068	down	yes
ENSMUSG00000020363	Gfpt2	0.363058	0.185641	0.154313	0.650584	0.398498	0.780993	0.384144	-1.38028	0.0019932	down	yes
ENSMUSG00000033967	Rnf225	0.055223	0.278514	0.205829	0.331725	0.353813	1.77331	0.219438	-2.18811	0.00201788	down	yes
ENSMUSG00000035686	Thrsp	3.53537	2.00669	0.578351	11.5788	6.23886	12.3824	0.202662	-2.30285	0.00206631	down	yes
ENSMUSG00000026609	Ush2a	0	0	0.00245546	0.0677327	0.00222713	0.0098463	0.0307678	-5.02244	0.00206967	down	yes
ENSMUSG00000044021	Muc19	0.00554839	0	0	0.118227	0.0135755	0.0205597	0.0364158	-4.77929	0.00213226	down	yes
ENSMUSG00000024254	Abcg8	0.259448	0.183288	0.121508	0.579569	0.359755	0.676193	0.349265	-1.5176	0.00213763	down	yes
ENSMUSG00000022206	Npr3	0.194617	0.293438	0.0284356	0.867399	0.345515	0.637792	0.279078	-1.84126	0.00218482	down	yes
ENSMUSG00000082922	Gm6939	1.80048	1.10158	1.42439	4.59885	3.42778	2.22081	0.422199	-1.24401	0.00222072	down	yes
ENSMUSG00000104210	Gm37984	0	0	0	0.147092	0.015852	0.010955	0.00172514	-9.17907	0.00226037	down	yes
ENSMUSG00000021904	Sema3g	0.821406	0.88665	0.433902	1.49535	1.14355	1.75398	0.487598	-1.03624	0.00226242	down	yes
ENSMUSG00000106668	Iglj1	56.2023	33.1662	77.1758	12.0962	22.8505	20.523	3.00243	1.58613	0.00231118	up	yes
ENSMUSG00000059412	Fxyd2	0.0485631	0.0249243	0.0278821	0.15693	0.182389	0.152381	0.206161	-2.27815	0.00235262	down	yes
ENSMUSG00000096205	Gm22068	0.693686	2.16744	0.824241	9.60972	11.4595	1.19162	0.165554	-2.59463	0.00240105	down	yes
ENSMUSG00000116627	Gm30124	0.346843	0.0821	0.109721	0	0	0	1795.55	10.8102	0.00251274	up	yes
ENSMUSG00000110246	C130073E24Rik	0	0	0	0.0132088	0.00550219	0.00969791	0.0105601	-6.56524	0.00254779	down	yes
ENSMUSG00000066372	Vmn2r65	0	0	0	0.0369425	0.0139046	0.00561898	0.00531293	-7.55628	0.0025919	down	yes
ENSMUSG00000075014	Gm10800	70.2207	95.2748	228.15	5883.28	1043.09	65.316	0.0563019	-4.15067	0.00259548	down	yes
ENSMUSG00000027824	Vmn2r1	0	0	0	0.093831	0.030766	0	0.00240776	-8.69809	0.00270865	down	yes
ENSMUSG00000089617	Scarna10	0.02948	0	0.075139	4.24833	0.523067	0	0.0219263	-5.51119	0.00276124	down	yes
ENSMUSG00000115801	AC160336	0.004008	0.004824	0.00303	0.051773	0.006457	0.004297	0.18971	-2.39813	0.00277401	down	yes
ENSMUSG00000065911	Gm24447	3.44459	10.2983	5.42053	60.3614	60.0675	6.54702	0.150922	-2.72813	0.00303538	down	yes
ENSMUSG00000093812	Gm5627	0	0	0	0.283251	0.150189	0.137718	0.000525249	-10.8947	0.00303817	down	yes
ENSMUSG00000021319	Sfrp4	0.125218	0.105879	0.0330305	0.44613	0.140078	0.501484	0.242832	-2.04197	0.00305104	down	yes
ENSMUSG00000079698	Vmn2r93	0	0	0	0.0740928	0.00561102	0	0.00376394	-8.05354	0.00315488	down	yes
ENSMUSG00000047182	Irs3	0.116943	0.205038	0	0.744564	0.367832	0.913137	0.158961	-2.65325	0.00319981	down	yes
ENSMUSG00000076258	Gm23935	1584.22	8089.29	3603.46	32913.2	33632.1	5359.17	0.184647	-2.43716	0.0032648	down	yes
ENSMUSG00000109658	Gm45660	0.074114	0.742556	0.749792	3.4243	1.97972	6.07756	0.136433	-2.87374	0.00328575	down	yes
ENSMUSG00000021596	Mctp1	0.463551	0.241665	0.893873	0.169369	0.229006	0.190758	2.71431	1.44059	0.0032928	up	yes
ENSMUSG00000031250	Tnmd	0.090843	0.03483	0.403824	0	0	0	1764.99	10.7854	0.00331806	up	yes
ENSMUSG00000095280	Gm21738	9.91846	13.9031	26.7025	549.742	103.795	10.5572	0.0760797	-3.71634	0.00338657	down	yes
ENSMUSG00000064208	Gm10145	3.56286	2.33958	3.727	5.89712	5.26181	8.97238	0.478332	-1.06392	0.00341492	down	yes
ENSMUSG00000063558	Aox1	0.802871	0.889016	0.275947	1.67488	0.944403	1.80266	0.445016	-1.16807	0.00343329	down	yes
ENSMUSG00000030278	Cidec	21.4338	17.4346	4.85003	72.8774	31.3892	84.3802	0.231747	-2.10938	0.00349195	down	yes
ENSMUSG00000095547	Gm10719	0.911187	0.92393	3.67588	76.2033	15.6942	0.897299	0.0593892	-4.07366	0.0035326	down	yes
ENSMUSG00000104576	F830115B05Rik	0.011003	0	0	0.229097	0.238949	0.020829	0.0225068	-5.4735	0.00357208	down	yes
ENSMUSG00000065824	Gm26315	2.82846	8.78871	4.77545	52.634	49.544	5.36562	0.152428	-2.7138	0.00366655	down	yes
ENSMUSG00000095186	Gm10718	11.8489	13.6684	35.6614	788.233	166.947	8.18127	0.0635055	-3.97698	0.00372481	down	yes
ENSMUSG00000030790	Adm	1.05355	1.13233	0.910475	2.9061	1.25866	2.6036	0.457475	-1.12823	0.00373676	down	yes
ENSMUSG00000108297	Gm44167	0	0	0	0.277952	0.137706	0	0.000721747	-10.4362	0.00376593	down	yes
ENSMUSG00000102009	4933400F21Rik	0	0	0	0.102083	0.0391427	0.0153844	0.00191558	-9.028	0.00386854	down	yes
ENSMUSG00000096422	Igkv12-44	8.83248	11.2362	7.33036	0.780631	5.77391	1.48711	3.40713	1.76856	0.00392656	up	yes
ENSMUSG00000048583	Igf2	0.0181877	0.0321464	0	0.0229004	0.0212171	0.615528	0.0763047	-3.71208	0.00396005	down	yes
ENSMUSG00000089798	1700028K03Rik	0.0115533	0.00819221	0.007624	0.137092	0.00776111	0.0874226	0.117832	-3.0852	0.00414701	down	yes
ENSMUSG00000034212	Ankmy1	0	0	0	0.0299759	0.0115325	0.0650774	0.00281464	-8.47284	0.00414878	down	yes
ENSMUSG00000091028	Gm10722	3.51984	5.67587	13.9085	236.494	57.932	4.25989	0.077353	-3.6924	0.00424085	down	yes
ENSMUSG00000096385	Gm11168	0.251966	0.414369	1.17835	22.3028	5.52812	0.28289	0.0656147	-3.92984	0.00428761	down	yes
ENSMUSG00000071491	Vmn1r209	0	0	0	0.0390258	0.0188713	0.012927	0.00423584	-7.88314	0.00440935	down	yes
ENSMUSG00000111611	Olfr157	0	0	0	0.0812218	0.029809	0	0.00270195	-8.53178	0.00443152	down	yes
ENSMUSG00000101089	2610016A17Rik	0	0	0	0.674226	0.0375593	0	0.000421475	-11.2123	0.00445986	down	yes
ENSMUSG00000115267	Vmn1r76	0	0	0	0.0909992	0.00749938	0	0.00304573	-8.359	0.00445986	down	yes
ENSMUSG00000076598	Igkv3-7	6.07781	1.79767	12.8497	1.71573	2.2192	1.59409	3.74844	1.90629	0.00454141	up	yes
ENSMUSG00000075015	Gm10801	3.2664	3.65421	7.21589	133.74	27.4948	2.63058	0.0862692	-3.53501	0.00456282	down	yes
ENSMUSG00000065987	Cd209b	0	0	0	0.297294	0	0.0624416	0.000833946	-10.2278	0.00456298	down	yes
ENSMUSG00000063681	Crb1	0.0018851	0.00358697	0.00377656	0.0459721	0.0162944	0.0158344	0.118419	-3.07803	0.00456741	down	yes
ENSMUSG00000107456	Gm10400	0	0	0	0.131943	0.063206	0	0.00153729	-9.3454	0.00458644	down	yes
ENSMUSG00000071691	Gm960	0.140116	0.149957	0.109017	0.0267874	0.00745733	0.0167601	7.82454	2.96801	0.00463849	up	yes
ENSMUSG00000100257	C4bp-ps1	0	0	0	0.338326	0.243487	0.123632	0.000425263	-11.1994	0.00485624	down	yes
ENSMUSG00000099930	Gm2396	0	0	0	0.0467904	0.00587405	0.0021406	0.00547394	-7.5132	0.00486265	down	yes
ENSMUSG00000113621	2900060N12Rik	0.0321031	0.0620042	0.141538	0	0	0.00831093	28.3536	4.82546	0.00489594	up	yes
ENSMUSG00000012705	Retn	3.26479	1.30804	0.187606	15.894	5.20757	17.1919	0.124315	-3.00793	0.00490515	down	yes
ENSMUSG00000072624	Gm5460	0	0	0	0.0226893	0.0313886	0.0599162	0.00263172	-8.56978	0.0049075	down	yes
ENSMUSG00000022842	Ece2	0.528465	1.57945	1.0093	0.351695	0.177258	0.582931	2.80354	1.48725	0.00496249	up	yes
ENSMUSG00000100053	Gm28154	0.011116	0.098185	0.035223	0	0	0	481.747	8.91213	0.00497715	up	yes
ENSMUSG00000005057	Sh2b2	0.255163	0.314078	0.962135	1.22402	0.967095	1.18439	0.453673	-1.14028	0.00520504	down	yes
ENSMUSG00000057123	Gja5	0.24479	0.151195	0.0631204	0.369087	0.47985	0.395733	0.368857	-1.43887	0.00535477	down	yes
ENSMUSG00000043122	A530016L24Rik	0.170058	0.0772568	0	1.72715	0.658121	1.37843	0.0657107	-3.92773	0.00538938	down	yes
ENSMUSG00000102618	Gm37848	0	0	0	0.199229	0.03701	0	0.0012699	-9.62107	0.00545399	down	yes
ENSMUSG00000075266	Cenpw	0.625455	0.733878	1.20273	0.378314	0.358852	0.451928	2.15464	1.10744	0.00546961	up	yes
ENSMUSG00000102841	Gm38036	0	0	0	0.05825	0.043414	0.028955	0.00229676	-8.76619	0.00551727	down	yes
ENSMUSG00000032725	Folr2	0.117989	0.0952541	0.0258385	0.758264	0.153802	0.496995	0.169674	-2.55916	0.00556083	down	yes
ENSMUSG00000111512	Gm17853	0	0	0	0.096436	0.165387	0.090943	0.000850422	-10.1995	0.00560059	down	yes
ENSMUSG00000089417	Gm22009	2.487	0.565811	1.30225	12.8859	5.89438	0.801612	0.222402	-2.16876	0.0056068	down	yes
ENSMUSG00000090581	Vmn2r6	0	0	0	0.074777	0.004901	0	0.00376515	-8.05308	0.00565535	down	yes
ENSMUSG00000108850	Gm44914	0	0	0	0.114189	0.14455	0	0.00115947	-9.75232	0.00572267	down	yes
ENSMUSG00000099587	Gm28967	0.133616	0.114594	0.203256	1.64461	5.12652	0	0.0666751	-3.90671	0.00585949	down	yes
ENSMUSG00000042909	Olfr648	0	0	0	0.128434	0.0333152	0.011071	0.00173591	-9.17009	0.00591741	down	yes
ENSMUSG00000108268	Gm44187	0	0	0	0.305306	0.062601	0	0.000815423	-10.2602	0.00598905	down	yes
ENSMUSG00000108076	9530086O07Rik	0	0	0	0.187648	0.068728	0	0.00117016	-9.73908	0.0060942	down	yes
ENSMUSG00000103657	Gm37204	0	0	0	0.156415	0.024401	0	0.00165915	-9.23534	0.00610803	down	yes
ENSMUSG00000083898	Gm7340	0.119123	0.166049	0	0	0	0	950.573	9.89265	0.00614765	up	yes
ENSMUSG00000096201	Gm10715	0	0	0.0551779	1.40478	0.35214	0	0.031406	-4.99282	0.0062218	down	yes
ENSMUSG00000061171	Slc38a11	0.0153684	0.0238647	0.0370384	0.136673	0.107678	0.112619	0.213664	-2.22659	0.00623608	down	yes
ENSMUSG00000109350	Gm44805	0	1.20533	0.02947	0	0	0	4116.01	12.007	0.00626977	up	yes
ENSMUSG00000102227	Gm37302	0	0	0	0.077293	0.04123	0.034021	0.00196665	-8.99005	0.00630071	down	yes
ENSMUSG00000103900	Gm37500	0	0	0	0.088081	0.248297	0.016402	0.000850388	-10.1996	0.00633798	down	yes
ENSMUSG00000090024	Gm16350	0.395118	0.573284	0.214767	0	0	0	3943.9	11.9454	0.00638791	up	yes
ENSMUSG00000023935	Spats1	0.316001	0.0654045	0.0532575	0.024781	0.0200768	0.0246201	6.25613	2.64527	0.00640768	up	yes
ENSMUSG00000092202	Stk19-ps1	0	0	0	1.97624	0	0	0.000151803	-12.6855	0.00658423	down	yes
ENSMUSG00000105834	4930592C13Rik	0	0	0	0.309567	0.078249	0.290047	0.000442567	-11.1418	0.00660745	down	yes
ENSMUSG00000035578	Iqcg	1.86942	1.04845	0.721037	0.664566	0.480838	0.127676	2.85834	1.51518	0.00672118	up	yes
ENSMUSG00000106106	CT010467	2098.37	8585.14	3701.72	34332.5	27885.7	4718.08	0.214909	-2.2182	0.00672435	down	yes
ENSMUSG00000031722	Hp	5.63069	2.28293	0.733531	16.1893	6.31565	27.886	0.171601	-2.54287	0.00676658	down	yes
ENSMUSG00000060257	Scrt2	0	0	0	0.157266	0	0.039962	0.00152108	-9.36069	0.00685448	down	yes
ENSMUSG00000061815	Rufy4	0	0	0.039004	0.323856	0.0503439	0.176413	0.0708374	-3.81935	0.00686602	down	yes
ENSMUSG00000050677	Ccdc96	0.113941	0.136891	0.258954	0.030542	0.03613	0.032879	5.12085	2.35638	0.00687541	up	yes
ENSMUSG00000021541	Trpc7	0.0215885	0.0724148	0.0392978	0	0	0	444.337	8.79551	0.00708016	up	yes
ENSMUSG00000070448	Vmn2r89	0	0	0	0.0716922	0.00694884	0	0.0038148	-8.03418	0.00711067	down	yes
ENSMUSG00000114555	Gm48706	0	0	0.001177	0.056734	0.048013	0.05696	0.0072786	-7.10212	0.00724614	down	yes
ENSMUSG00000107197	Gm43312	0	0	0	0.087609	0.072491	0.023314	0.00163564	-9.25593	0.00728269	down	yes
ENSMUSG00000043753	Dmrta1	0	0	0	0.0164784	0.0314581	0.0580445	0.00283069	-8.46463	0.00732233	down	yes
ENSMUSG00000115275	9630050E16Rik	0	0	0	0.08971	0.004771	0	0.00317524	-8.29892	0.00746519	down	yes
ENSMUSG00000094910	D430019H16Rik	0.350188	1.04955	0.683452	0.234488	0.261131	0.372305	2.40019	1.26315	0.00749151	up	yes
ENSMUSG00000094940	Ighv1-84	5.89356	0.466274	0.840172	0	0.141737	0.521542	10.8552	3.44031	0.00754854	up	yes
ENSMUSG00000051225	Fam83a	0	0	0	0.0787177	0.0194908	0.0427854	0.00212775	-8.87645	0.00755793	down	yes
ENSMUSG00000090141	Gm614	0.353745	0	0.66383	0	0	0	3391.92	11.7279	0.00767695	up	yes
ENSMUSG00000046591	Ticrr	0.246979	0.246452	0.496727	0.0783523	0.195488	0.135049	2.42158	1.27595	0.00770552	up	yes
ENSMUSG00000022783	Spag6l	0	0	0	0.0655716	0.0112488	0.0187313	0.00313966	-8.31518	0.00782341	down	yes
ENSMUSG00000102319	Gm37626	0	0	0.003545	0.091173	0.035638	0.006853	0.0265217	-5.23668	0.00786752	down	yes
ENSMUSG00000016526	Dyrk3	0.259739	0.393945	0.300344	0.123232	0.0525495	0.0930274	3.5491	1.82745	0.00804562	up	yes
ENSMUSG00000092192	Dnaaf4	0	0	0	0.11863	0	0.208886	0.000915986	-10.0924	0.00815264	down	yes
ENSMUSG00000046242	Nme9	0	0	0	0.033919	0.100746	0.13779	0.0011011	-9.82684	0.00827039	down	yes
ENSMUSG00000095753	Igkv4-53	14.0913	1.18223	6.07094	0.348565	3.29639	0.695443	4.91762	2.29796	0.00828981	up	yes
ENSMUSG00000040950	Mgl2	0.441375	0.343118	0.21532	0.794565	0.67078	0.886396	0.425137	-1.234	0.00833628	down	yes
ENSMUSG00000094747	Olfr1307	0	0	0	0.0264156	0.012462	0	0.00771652	-7.01783	0.00852777	down	yes
ENSMUSG00000111169	Gm34004	0	0	0	0.199467	0.0203974	0	0.00136448	-9.51744	0.00866824	down	yes
ENSMUSG00000108728	OR5BS1P	0	0	0	0.120218	0.010063	0	0.00230271	-8.76245	0.00866824	down	yes
ENSMUSG00000051747	Ttn	0.00487761	0.00370556	0.00993821	0.0519397	0.0102621	0.00485199	0.276217	-1.85613	0.00868651	down	yes
ENSMUSG00000037653	Kctd8	0.0385562	0.051412	0.0555712	0.157327	0.251585	0.138784	0.26573	-1.91197	0.00869958	down	yes
ENSMUSG00000003053	Cyp2c29	0	0	0	0.0616249	0.0202032	0.0489595	0.0022938	-8.76805	0.00903071	down	yes
ENSMUSG00000046016	Olfr1364	0	0	0	0.198554	0.014124	0	0.00141058	-9.46949	0.00905346	down	yes
ENSMUSG00000086677	Tvp23bos	0	0	0	0.287645	0.060481	0.072095	0.00071391	-10.452	0.00921437	down	yes
ENSMUSG00000111131	9930024M15Rik	0	0	0	0.208513	0.037064	0	0.00122161	-9.677	0.00923563	down	yes
ENSMUSG00000106110	Gm43571	0	0	0	0.173043	0.031269	0	0.00146834	-9.4116	0.00923563	down	yes
ENSMUSG00000024266	Adad2	0	0	0	0.088653	0.067251	0.058202	0.00140118	-9.47915	0.0092451	down	yes
ENSMUSG00000085317	Gssos2	0	0	0	0.0970738	0.163682	0.203259	0.000646532	-10.595	0.00933643	down	yes
ENSMUSG00000109638	Gm45630	0	0	0	0.289745	0.036011	0	0.000920935	-10.0846	0.00936721	down	yes
ENSMUSG00000113065	Gm48870	0	0	0	0.108235	0.042645	0	0.00198834	-8.97422	0.00942818	down	yes
ENSMUSG00000046814	Gchfr	1.54003	1.07902	1.07759	3.217	1.35201	4.86888	0.39168	-1.35225	0.00951296	down	yes
ENSMUSG00000097305	Gm17276	0	0	0	0.120395	0	0.0655809	0.00161311	-9.27594	0.00953876	down	yes
ENSMUSG00000049233	Apoo-ps	1.35494	3.08562	1.26964	3.89424	4.56875	4.10665	0.454286	-1.13833	0.00974749	down	yes
ENSMUSG00000097403	9230116N13Rik	0.188826	0.300211	0.317578	0.0568627	0.110568	0.0705266	3.38975	1.76118	0.00975797	up	yes
ENSMUSG00000107667	C530044C16Rik	0.0328335	0.180842	0.0563088	0	0	0	899.947	9.8137	0.00989584	up	yes
ENSMUSG00000104476	Gm38211	0	0	0	0.037441	0.013817	0.006666	0.0051792	-7.59305	0.0099201	down	yes
ENSMUSG00000016995	Matn4	0.199729	0.398556	0.253783	0.376763	1.27886	0.414394	0.411624	-1.2806	0.00994131	down	yes
ENSMUSG00000035202	Lars2	32.1807	158.159	60.5401	546.833	501.376	91.0261	0.220217	-2.183	0.00998986	down	yes
ENSMUSG00000118196	Gm29946	0	0	0	0.031779	0.058615	0.077543	0.00178638	-9.12874	0.0100986	down	yes
ENSMUSG00000107647	Gm44445	0	0	0	0.086065	0.062653	0.012642	0.0018592	-9.0711	0.0101826	down	yes
ENSMUSG00000029151	Slc30a3	0	0	0	0.162194	0.0407547	0	0.0014782	-9.40194	0.0102673	down	yes
ENSMUSG00000102764	Gm37183	0	0	0	0.135791	0.041451	0	0.0016926	-9.20654	0.0103371	down	yes
ENSMUSG00000045709	Smkr-ps	0.123902	0	0	0.709167	0.106785	0.524079	0.0924619	-3.435	0.010482	down	yes
ENSMUSG00000095538	Gm21983	0	0	0	0.528343	0	0	0.000567813	-10.7823	0.0104876	down	yes
ENSMUSG00000019876	Pkib	0.237004	0.512479	0.321285	0.199938	0.117549	0.169693	2.19789	1.13612	0.0106164	up	yes
ENSMUSG00000115441	Gm34759	0	0	0	0.202466	0.019502	0	0.00135155	-9.53117	0.0106455	down	yes
ENSMUSG00000050558	Prokr2	0	0	0	0.0692704	0.00763849	0	0.00390072	-8.00204	0.0106455	down	yes
ENSMUSG00000110199	Olfr542-ps1	0	0	0	0.0930027	0.045905	0	0.00215971	-8.85495	0.0107882	down	yes
ENSMUSG00000040478	Prdm13	0	0	0	0.0521785	0.0139277	0.0315864	0.00307085	-8.34714	0.0108219	down	yes
ENSMUSG00000113842	Gm48138	0	0	0	0.133065	0.069782	0	0.00147895	-9.40121	0.0110122	down	yes
ENSMUSG00000044574	5031434C07Rik	0	0	0	0.156769	0	0.0269837	0.00163263	-9.25858	0.0110559	down	yes
ENSMUSG00000115293	Gm49333	0	0	0	1.42307	0.919401	0	0.00012807	-12.9308	0.0110939	down	yes
ENSMUSG00000041399	1700013G24Rik	0	0	0	0.119996	0.175664	0.082174	0.000793999	-10.2986	0.0111443	down	yes
ENSMUSG00000109674	Gm45470	0.156638	0.111971	0.0355147	0.341644	0.238081	0.237502	0.37214	-1.42608	0.0111629	down	yes
ENSMUSG00000086049	Gm12735	0.09781	0.148701	0.736501	3.48751	1.12779	0.328868	0.198822	-2.33045	0.011188	down	yes
ENSMUSG00000043385	Olfr267	0	0	0	0.0556105	0.025055	0.0141362	0.0031645	-8.30381	0.0112184	down	yes
ENSMUSG00000031489	Adrb3	1.89802	1.64748	0.427502	6.3602	2.31684	5.80448	0.27435	-1.86591	0.0113042	down	yes
ENSMUSG00000025229	Pitx3	0	0	0	0.179736	0.195322	0	0.000799878	-10.2879	0.0115127	down	yes
ENSMUSG00000074603	Gm10729	0.162781	0.120546	0.0431846	0	0	0	1088.37	10.088	0.0115335	up	yes
ENSMUSG00000029868	Trpv6	0.0115695	0.00672379	0.0498744	0.13682	0.0656487	0.18176	0.177414	-2.49481	0.0115614	down	yes
ENSMUSG00000092230	Gm18889	0	0	0	0.343959	0.041521	0.077422	0.000648085	-10.5915	0.0116398	down	yes
ENSMUSG00000031936	Hephl1	0.010269	0	0	0.084434	0.028661	0.04897	0.0633635	-3.9802	0.01183	down	yes
ENSMUSG00000102844	Gm38034	0	0	0	0.263427	0.029871	0	0.00102285	-9.93319	0.0118375	down	yes
ENSMUSG00000085264	Gm15581	0	0	0	0.076983	0	0.024738	0.00294924	-8.40544	0.0119044	down	yes
ENSMUSG00000105445	Gm42972	0	0	0	0.150253	0	0	0.00199663	-8.96822	0.0120764	down	yes
ENSMUSG00000043850	Clrn1	0	0	0	0	0.0228425	0.131036	0.00194959	-9.00261	0.0121546	down	yes
ENSMUSG00000029195	Klb	0.105447	0.0703736	0.0105206	0.218833	0.16	0.345944	0.257102	-1.95959	0.0121767	down	yes
ENSMUSG00000110610	Gm7769	0	0	0	0.309078	0.286109	0	0.000504043	-10.9542	0.0122544	down	yes
ENSMUSG00000036251	Trpm8	0	0	0	0.0803563	0.000278073	0.0114891	0.0032565	-8.26246	0.0126113	down	yes
ENSMUSG00000050321	Neto1	0	0	0.01337	0.04105	0.063004	0.037644	0.0943556	-3.40575	0.0127242	down	yes
ENSMUSG00000094306	Gm24924	0.264956	2.16914	0.995952	6.78256	7.77465	1.33507	0.215831	-2.21203	0.0128016	down	yes
ENSMUSG00000095616	Gm26244	0.268721	1.98908	0.898143	6.14995	7.78721	1.17754	0.2088	-2.25981	0.0128229	down	yes
ENSMUSG00000104339	C130089K02Rik	0	0.006037	0.006876	0.117639	0.024246	0.008606	0.0858058	-3.54278	0.0128236	down	yes
ENSMUSG00000088088	Rmrp	4.00368	23.9064	7.2216	86.1641	134.235	10.6061	0.152082	-2.71708	0.012824	down	yes
ENSMUSG00000108460	Gm39041	0.020027	0	0	0.159406	0.094922	0.028975	0.0706911	-3.82233	0.0128571	down	yes
ENSMUSG00000108169	Gm43958	0	0	0	0.089322	0.066602	0	0.00192401	-9.02166	0.0131088	down	yes
ENSMUSG00000050395	Tnfsf15	0.086941	0.11436	0.080406	0.232891	0.217508	0.194614	0.436746	-1.19513	0.0131757	down	yes
ENSMUSG00000061376	Vmn1r219	0	0	0	0.0657991	0.00778928	0	0.00407673	-7.93837	0.0131836	down	yes
ENSMUSG00000033752	Mnd1	1.04194	1.35374	1.36078	1.29596	1.15016	9.18255	0.323033	-1.63024	0.0133193	down	yes
ENSMUSG00000030889	Vwa3a	0.0557563	0.112029	0.010025	0.316126	0.0895204	0.249702	0.271321	-1.88193	0.0134667	down	yes
ENSMUSG00000109735	Gm45667	0	0.068041	0.078194	0.432371	0.113998	0.601998	0.127342	-2.97322	0.013485	down	yes
ENSMUSG00000042707	Dnali1	0	0	0	0.174461	0.081414	0	0.00117245	-9.73626	0.0134874	down	yes
ENSMUSG00000080916	Gm12463	0.156134	0.03582	0.390932	0	0	0	1942.95	10.924	0.0135172	up	yes
ENSMUSG00000074420	Gm10693	0	0	0	0.0373044	0.102276	0	0.00214931	-8.86191	0.0135274	down	yes
ENSMUSG00000026147	Col9a1	0	0	0	0.028236	0.0244762	0.0207897	0.00408153	-7.93668	0.0137255	down	yes
ENSMUSG00000020871	Dlx4	0	0	0	0.0488323	0.0180347	0.0539388	0.00248332	-8.65351	0.0137425	down	yes
ENSMUSG00000113379	Gm46436	0	0	0	0.276051	0.142777	0	0.000716284	-10.4472	0.013774	down	yes
ENSMUSG00000088246	Gm25911	1.25907	6.49315	2.60205	18.5966	20.2174	4.73841	0.237742	-2.07253	0.0139307	down	yes
ENSMUSG00000104262	Gm37747	0	0	0	0.067705	0.069094	0	0.002193	-8.83288	0.0139461	down	yes
ENSMUSG00000093942	Olfr46	0	0	0.000941107	0.0735287	0.0107131	0	0.0111715	-6.48403	0.0140321	down	yes
ENSMUSG00000085004	5430427M07Rik	2.74488	1.04699	1.06885	2.74629	4.48468	2.99272	0.475438	-1.07267	0.0142045	down	yes
ENSMUSG00000107813	Gm44434	0	0	0	0.020408	0.065193	0.02383	0.00274145	-8.51084	0.0142417	down	yes
ENSMUSG00000101639	Gm8597	0	0	0	0.100524	0.101753	0.139365	0.000878112	-10.1533	0.0143512	down	yes
ENSMUSG00000097805	Gm17473	0	0	0	0.110438	0.0207061	0	0.00228757	-8.77197	0.0144138	down	yes
ENSMUSG00000094098	Vmn2r44	0	0	0.003946	0.14341	0	0.013309	0.0251788	-5.31165	0.0144649	down	yes
ENSMUSG00000116626	Gm49705	0	0	0.006198	0.133772	0.040439	0	0.0355775	-4.81289	0.0145138	down	yes
ENSMUSG00000118491	Zfp91	0	0	0	0	0	0.259637	0.00115546	-9.75732	0.0145375	down	yes
ENSMUSG00000096243	Gm24265	0.448853	0.368797	0.650546	3.11198	6.83133	0.349741	0.14264	-2.80955	0.0145415	down	yes
ENSMUSG00000070568	Slc6a21	0	0	0	0.103944	0.0320933	0	0.00220527	-8.82483	0.0145494	down	yes
ENSMUSG00000109456	Gm44584	0	0	0	0.1421	0.042919	0	0.00162146	-9.2685	0.0145494	down	yes
ENSMUSG00000113172	Gm47836	0	0	0	0.113063	0.011714	0	0.00240429	-8.70017	0.0147153	down	yes
ENSMUSG00000058743	Kcnj14	0.0869238	0.160203	0.183317	0.591326	0.198835	0.434847	0.351381	-1.50889	0.014747	down	yes
ENSMUSG00000081894	Gm14212	0	0	0	0.359288	0.290801	0	0.000461475	-11.0815	0.0149063	down	yes
ENSMUSG00000110559	Gm26843	0	0	0	0.2733	0	0	0.00109769	-9.83131	0.0150268	down	yes
ENSMUSG00000100593	1700119H24Rik	0	0	0	0.485816	0.182263	0.024955	0.000432879	-11.1737	0.0151785	down	yes
ENSMUSG00000004894	Hapln2	0	0	0	0.152601	0	0.0701065	0.00134706	-9.53597	0.0152011	down	yes
ENSMUSG00000099423	Gm17826	0	0	0	0.045171	0.209275	0.240855	0.000605692	-10.6891	0.0152075	down	yes
ENSMUSG00000020037	Rfx4	0	0	0	0.0688464	0	0.0417047	0.00271368	-8.52554	0.0153468	down	yes
ENSMUSG00000097339	Gm26671	0	0	0	0.207017	0	0.122295	0.000910991	-10.1003	0.0153468	down	yes
ENSMUSG00000110591	Gm31371	0	0	0	0.158433	0.02221	0.015323	0.00153088	-9.35143	0.015404	down	yes
ENSMUSG00000032554	Trf	4.20682	4.69527	1.04602	14.9501	5.32343	14.8212	0.283464	-1.81876	0.0154057	down	yes
ENSMUSG00000030972	Acsm5	0.0124435	0	0	0.173359	0	0.142661	0.0393756	-4.66655	0.0158211	down	yes
ENSMUSG00000045569	Mc2r	0.099374	0	0	0.415427	0.135985	0.463851	0.0978801	-3.35284	0.0158281	down	yes
ENSMUSG00000004231	Pax2	0	0	0	0.105072	0	0.00240177	0.00279137	-8.48481	0.0161398	down	yes
ENSMUSG00000068079	Tcf15	0.493406	0.711595	0.143338	1.57637	1.03923	1.32943	0.341782	-1.54885	0.0161774	down	yes
ENSMUSG00000106053	Gm20752	0	0	0	0.269733	0	0	0.00111221	-9.81235	0.0161994	down	yes
ENSMUSG00000106166	Gm43484	0	0	0	0.072322	0.015135	0	0.00343026	-8.18747	0.0161995	down	yes
ENSMUSG00000099519	Gm29253	0.748951	0.068203	0.103699	0.109111	4.99997	6.28323	0.0808311	-3.62894	0.0162149	down	yes
ENSMUSG00000106837	D630030B08Rik	0	0	0	0.118491	0.031687	0	0.00199763	-8.9675	0.0162618	down	yes
ENSMUSG00000026141	Col19a1	0	0	0	0.0598162	0.01432	0	0.0040466	-7.94907	0.0162618	down	yes
ENSMUSG00000109125	Gm45159	0	0	0.002107	0.027531	0.001329	0.007233	0.058377	-4.09846	0.0162962	down	yes
ENSMUSG00000092471	Cyp21a2-ps	0	0	0	0.11327	0.122179	0.030091	0.00112977	-9.78975	0.0163157	down	yes
ENSMUSG00000059043	Olfr15	0	0	0	0.0401344	0.0113431	0.00856953	0.00499608	-7.64499	0.0163256	down	yes
ENSMUSG00000052551	Adarb2	0.00786291	0.00255181	0.00329793	0.0456809	0.0169822	0.0208785	0.164142	-2.60699	0.0164136	down	yes
ENSMUSG00000074449	Gm15319	0	0.024442	0	0.350051	0.041158	0.014349	0.0602676	-4.05247	0.0164589	down	yes
ENSMUSG00000116185	Gm49411	0	0	0	0.043566	0.175879	0	0.00136709	-9.51468	0.0165334	down	yes
ENSMUSG00000065944	Rnu2-10	2.5366	5.90393	3.17844	13.0215	15.0058	3.21375	0.371914	-1.42696	0.0165956	down	yes
ENSMUSG00000090863	A530084C06Rik	0	0.129754	0.062592	0	0	0	641.153	9.32453	0.0167286	up	yes
ENSMUSG00000114789	Gm31577	0	0	0	0.113996	0.0084373	0	0.00245031	-8.67282	0.0169018	down	yes
ENSMUSG00000074665	Bpifb4	0	0	0	0.10987	0.0513816	0	0.00186044	-9.07014	0.0169608	down	yes
ENSMUSG00000106946	Gm42856	0	0.017256	0	0.165827	0.094135	0.018303	0.0620128	-4.01129	0.017009	down	yes
ENSMUSG00000116557	4933432I09Rik	0	0	0.0317101	0.195015	0.021356	0.15866	0.0845533	-3.56399	0.0170644	down	yes
ENSMUSG00000026525	Opn3	0.314222	0.448732	0.436648	0.604239	0.911477	0.932305	0.490029	-1.02906	0.0171312	down	yes
ENSMUSG00000048015	Neurod4	0	0	0	0.095608	0	0.054799	0.00199459	-8.96969	0.0174173	down	yes
ENSMUSG00000056055	Sag	0.137931	0.0517268	0.0176174	0.146561	0.167645	0.333706	0.319912	-1.64425	0.017477	down	yes
ENSMUSG00000068631	Gm7676	0	0	0	0	0.430767	1.19598	0.000184417	-12.4047	0.0174784	down	yes
ENSMUSG00000115252	Gm48996	0	0	0	0.205385	0	0	0.00146067	-9.41915	0.0174823	down	yes
ENSMUSG00000075091	Olfr1233	0	0	0	0.065128	0	0.00911376	0.00404085	-7.95112	0.0176913	down	yes
ENSMUSG00000042459	Bpifa2	0	0	0	0.224617	0	0.0340056	0.00115999	-9.75167	0.0176913	down	yes
ENSMUSG00000090981	Olfr718-ps1	0	0	0	0.0857782	0	0.0113792	0.00308777	-8.33922	0.0176913	down	yes
ENSMUSG00000037185	Krt80	0.0829393	0.103003	0.0805004	0.11471	0.231947	0.271559	0.430986	-1.21429	0.017874	down	yes
ENSMUSG00000071068	Treml2	0.0881761	0.0608101	1.43234	0.0781052	0.186491	0.0278859	5.40658	2.43472	0.0179809	up	yes
ENSMUSG00000111904	Gm2395	1.10401	0.863699	0.121755	2.55172	0.892414	4.82497	0.252683	-1.9846	0.0180189	down	yes
ENSMUSG00000092837	Rpph1	1.66277	9.81776	5.17848	25.5468	53.9922	5.48523	0.195932	-2.35157	0.018241	down	yes
ENSMUSG00000054141	Olfr24	0	0	0	0.0969845	0.0154656	0	0.00266785	-8.55011	0.0182596	down	yes
ENSMUSG00000056600	Olfr90	0	0	0	0.134237	0.0221363	0	0.00191849	-9.02581	0.0182596	down	yes
ENSMUSG00000064225	Paqr9	0.040564	0.070806	0.021158	0.189558	0.114257	0.085417	0.340486	-1.55433	0.0183071	down	yes
ENSMUSG00000023192	Grm2	0	0	0	0.0816281	0.0229726	0	0.00286805	-8.44572	0.0183608	down	yes
ENSMUSG00000070458	Vmn2r73	0	0	0	0.046057	0.005483	0	0.00582072	-7.42459	0.018441	down	yes
ENSMUSG00000118586	AC156021	0	0	0	0.066764	0.021557	0	0.0033967	-8.20165	0.0185782	down	yes
ENSMUSG00000100354	Gm29113	0	0	0	0.111347	0.034484	0	0.00205718	-8.92512	0.0185782	down	yes
ENSMUSG00000103143	Gm37742	0	0	0	0.0957	0.029302	0	0.00239996	-8.70277	0.0185782	down	yes
ENSMUSG00000102236	Gm37887	0	0	0	0.136211	0.045511	0	0.00165087	-9.24255	0.0185782	down	yes
ENSMUSG00000106815	Gm43658	0	0	0	0.054257	0.013803	0.014804	0.00362039	-8.10964	0.0188267	down	yes
ENSMUSG00000114996	Gm48958	0	0	0	0.057241	0.019373	0.037657	0.00262534	-8.57328	0.0188338	down	yes
ENSMUSG00000108004	Gm44080	0	0	0	0.21349	0.018709	0	0.001292	-9.59618	0.0188892	down	yes
ENSMUSG00000086560	Gm13372	0.227107	0.291217	0.446646	0	0	0.047197	20.4456	4.35372	0.019183	up	yes
ENSMUSG00000085008	Dbhos	0	0	0	0.098567	0	0.024953	0.00242876	-8.68557	0.0192933	down	yes
ENSMUSG00000105025	Rnu3b1	0.38851	0	0.399918	28.0786	0.653296	0.02005	0.0274217	-5.18854	0.0193023	down	yes
ENSMUSG00000098022	Zfp82	0.51983	0.200068	0.352425	0.131736	0.177768	0.156587	2.30067	1.20205	0.0194109	up	yes
ENSMUSG00000107115	Gm43052	0	0	0	0.152659	0.14916	0	0.000993973	-9.97451	0.0194152	down	yes
ENSMUSG00000103270	Gm37915	0.460046	0.438189	0.462037	1.13935	1.28045	0.37869	0.486073	-1.04075	0.0194524	down	yes
ENSMUSG00000064330	Pde6h	0	0	0	0.0503824	0	0.0107618	0.00490644	-7.67111	0.0194909	down	yes
ENSMUSG00000106063	C030032O16Rik	0	0	0	0.20289	0.488218	0	0.000434086	-11.1697	0.0195824	down	yes
ENSMUSG00000022053	Ebf2	0.0426123	0.0551543	0.0205956	0.17874	0.0663052	0.125416	0.319499	-1.64611	0.0196122	down	yes
ENSMUSG00000064702	Gm24950	2.75508	5.80059	3.13467	13.535	14.9478	2.92063	0.372263	-1.42561	0.0197299	down	yes
ENSMUSG00000111996	Gm47365	0	0	0	0.184444	0.077089	0.040671	0.000992707	-9.97634	0.0197743	down	yes
ENSMUSG00000051056	Gja10	0	0	0	0.200377	0	0.028117	0.00131295	-9.57298	0.0198595	down	yes
ENSMUSG00000117029	Gm36201	0	0	0	0.15002	0	0.02381	0.00172582	-9.1785	0.0198595	down	yes
ENSMUSG00000091006	Vmn2r69	0	0	0	0.0266459	0	0.00396603	0.00980011	-6.67299	0.0198595	down	yes
ENSMUSG00000067615	Krt81	0	0	0	0.141587	0.0874994	0	0.00130955	-9.57672	0.0202391	down	yes
ENSMUSG00000099746	Ppnr	0.063606	0.006915	0	0.38374	0.182417	0.01747	0.120832	-3.04892	0.0202823	down	yes
ENSMUSG00000032925	Itgbl1	0.0210334	0.0154805	0	0.171626	0.0309388	0.086233	0.126434	-2.98354	0.0203961	down	yes
ENSMUSG00000092080	Vmn2r16	0	0	0	0.081972	0	0	0.00365979	-8.09402	0.0204206	down	yes
ENSMUSG00000114854	Gm34354	0	0	0	0.0446122	0	0	0.00672462	-7.21633	0.0204206	down	yes
ENSMUSG00000023216	Epb42	0	0	0	0.0844546	0	0.00710517	0.00327655	-8.25361	0.0205112	down	yes
ENSMUSG00000020884	Asgr1	0	0	0	0.283289	0	0.0297855	0.000958237	-10.0273	0.0205112	down	yes
ENSMUSG00000024011	Pi16	0.458519	0.466224	0.134337	0.865273	0.397343	1.06261	0.455474	-1.13456	0.0205531	down	yes
ENSMUSG00000103572	Gm37115	0	0	0	0.146214	0.027693	0	0.00172506	-9.17914	0.0205642	down	yes
ENSMUSG00000066438	Plekhd1	0.551963	0.814245	0.431201	0.190247	0.16063	0.407274	2.37078	1.24536	0.0206884	up	yes
ENSMUSG00000103146	Gm37745	0	0	0	0.033002	0.007517	0.004008	0.00673749	-7.21357	0.0207175	down	yes
ENSMUSG00000063116	Olfr410	0	0	0	0.0838134	0.0119082	0	0.00313409	-8.31774	0.0207199	down	yes
ENSMUSG00000093460	Six3os1	0	0	0	0.0308333	0.00877854	0	0.00757349	-7.04483	0.0207821	down	yes
ENSMUSG00000050092	Sprr2b	2.21467	1.39152	3.7324	0	0	0.304057	24.1356	4.59309	0.0207847	up	yes
ENSMUSG00000106188	Gm9710	0.337569	0.329841	0.112335	0	0	0	2599.15	11.3438	0.0209034	up	yes
ENSMUSG00000109945	Gm45601	0	0	0	0.053298	0.018304	0	0.00418983	-7.89889	0.0210722	down	yes
ENSMUSG00000098439	Hm629797	0	0	0	0.145571	0.053191	0	0.00150934	-9.37186	0.0210722	down	yes
ENSMUSG00000030116	Mfap5	0.780088	0.345468	0.162545	1.49181	0.462658	1.24774	0.402254	-1.31382	0.0211039	down	yes
ENSMUSG00000068259	Olfr461	0	0	0	0.101981	0.011438	0	0.00264506	-8.56249	0.021161	down	yes
ENSMUSG00000104030	5330406M23Rik	0	0	0.029838	0.29238	0.250561	0	0.0549562	-4.18557	0.0212509	down	yes
ENSMUSG00000090698	Apold1	0.602603	0.515053	0.196593	0.895968	0.696195	1.1068	0.486945	-1.03817	0.0214393	down	yes
ENSMUSG00000107549	Gm43961	0	0	0	0.130445	0.122576	0	0.00118567	-9.72008	0.021504	down	yes
ENSMUSG00000097491	Gm2366	0	0	0	0.016306	0.058818	0.011703	0.00345515	-8.17704	0.0216398	down	yes
ENSMUSG00000033831	Fgb	0	0	0	0.098878	0	0.025381	0.00241431	-8.69417	0.0218124	down	yes
ENSMUSG00000111378	Gm47230	0	0	0	0.0712346	0	0.0194066	0.00330975	-8.23906	0.0218124	down	yes
ENSMUSG00000047220	Ccdc36	0.021432	0.077275	0.038333	0	0	0	456.8	8.83542	0.0218801	up	yes
ENSMUSG00000084960	B430010I23Rik	0.173471	0.0859716	0.0777195	0.282434	0.342116	0.267772	0.377847	-1.40412	0.0219196	down	yes
ENSMUSG00000066007	Zfp600	0	0	0	0.0611911	0.0269165	0	0.00340493	-8.19816	0.0219284	down	yes
ENSMUSG00000102972	Gm37348	0	0	0	0.384404	0	0	0.000780429	-10.3234	0.0221166	down	yes
ENSMUSG00000013353	4931406B18Rik	0	0	0	0.11884	0	0	0.00252439	-8.62985	0.0221166	down	yes
ENSMUSG00000104470	Gm38207	0	0	0	0.1954	0	0	0.00153531	-9.34725	0.0221166	down	yes
ENSMUSG00000078808	Vmn1r58	0	0	0	0.067729	0	0	0.00442942	-7.81867	0.0221166	down	yes
ENSMUSG00000107583	Gm44104	0	0	0	0.182333	0	0	0.00164534	-9.2474	0.0221166	down	yes
ENSMUSG00000034452	Slc24a1	0.035163	0	0	0.150615	0.060876	0.09169	0.11598	-3.10805	0.0222318	down	yes
ENSMUSG00000096039	D830030K20Rik	0	0	0	0.120215	0.00605368	0.0321592	0.0018936	-9.04465	0.0224192	down	yes
ENSMUSG00000038203	Hoxa13	0.471609	0.534253	0.200769	0.658374	0.949792	0.931854	0.475048	-1.07386	0.0224728	down	yes
ENSMUSG00000074564	Gm10720	0.81962	2.32351	4.87378	79.4927	10.9741	0.392105	0.0882348	-3.50251	0.0225661	down	yes
ENSMUSG00000048191	Muc6	0.0663515	0.0124493	0.0280353	0.311683	0.0751928	0.0281644	0.257411	-1.95785	0.022637	down	yes
ENSMUSG00000086904	Gm13404	0	0	0	0.059183	0.07872	0.03461	0.001739	-9.16753	0.0229177	down	yes
ENSMUSG00000027070	Lrp2	0.0065391	0.00457292	0	0.0400673	0.0183454	0.0157868	0.149759	-2.73929	0.0229235	down	yes
ENSMUSG00000112944	Gm48885	0.042121	0.058319	0.037808	0.220116	0.168604	0.080868	0.294403	-1.76414	0.0230789	down	yes
ENSMUSG00000102482	Gm37924	0	0	0	0.076024	0.050839	0	0.00236476	-8.72409	0.0231245	down	yes
ENSMUSG00000096773	Olfr675	0	0	0	0.102944	0.01563	0	0.00253008	-8.6266	0.0233369	down	yes
ENSMUSG00000116525	Gm30371	0	0	0	0.078447	0.025061	0	0.00289833	-8.43056	0.0235831	down	yes
ENSMUSG00000115062	4930544F09Rik	0	0	0	0.206884	0.06585	0	0.00109997	-9.82832	0.0235831	down	yes
ENSMUSG00000037583	Nr0b2	0.121532	0.115662	0.171261	0.364159	0.266208	0.844275	0.276986	-1.85212	0.0236182	down	yes
ENSMUSG00000026387	Sctr	0	0.098073	0	0.376228	0.140081	0.307029	0.119116	-3.06956	0.0237284	down	yes
ENSMUSG00000106862	Gm42811	0	0	0	0.088318	0.075377	0	0.00183268	-9.09183	0.0238562	down	yes
ENSMUSG00000049133	Flg2	0	0	0	0.031949	0	0	0.00938997	-6.73466	0.0239821	down	yes
ENSMUSG00000091358	Speer5-ps1	0	0	0	0.0746153	0	0	0.00402062	-7.95837	0.0239821	down	yes
ENSMUSG00000116879	Gm49794	0.002057	0.004754	0.013118	0.089545	0.013581	0.012305	0.172649	-2.53409	0.0241407	down	yes
ENSMUSG00000097692	A230060F14Rik	0.153616	0.0898215	0.103364	0.214257	0.420831	0.413636	0.330688	-1.59646	0.0244149	down	yes
ENSMUSG00000055775	Myh8	0.00411396	0	0	0.0442188	0.0166438	0.00549712	0.0619948	-4.01171	0.0245479	down	yes
ENSMUSG00000062593	Gm49339	0.3902	0	0	0	0	0	1300.67	10.345	0.0246762	up	yes
ENSMUSG00000083306	Gm13868	0.117478	0	0.082898	1.58098	0.954176	0.096549	0.0761393	-3.71521	0.024722	down	yes
ENSMUSG00000056772	Rps6-ps2	0.191661	0.532037	0	0	0	0	2412.33	11.2362	0.024927	up	yes
ENSMUSG00000066263	Olfr639	0	0	0	0.0440744	0.023306	0	0.00445234	-7.81122	0.0250394	down	yes
ENSMUSG00000063350	Olfr874	0	0	0	0.0585919	0.104585	0	0.0018385	-9.08726	0.0250699	down	yes
ENSMUSG00000108319	Gm44552	0	0	0	0.228208	0	0.129054	0.00083972	-10.2178	0.0251108	down	yes
ENSMUSG00000092232	Gm20521	2.3634	0	1.2584	0	0	0	12072.7	13.5595	0.0251655	up	yes
ENSMUSG00000102359	Gm38351	0	0	0	0.154886	0	0.021973	0.00169627	-9.20342	0.0251992	down	yes
ENSMUSG00000065767	Gm23849	4.19164	6.35712	4.55198	11.9223	15.816	4.80775	0.463981	-1.10786	0.0253189	down	yes
ENSMUSG00000113905	Gm48872	1e-06	9e-06	0	0.110126	0.020418	6.4e-05	7.6565e-05	-13.673	0.0253303	down	yes
ENSMUSG00000094003	n-R5s128	0.298339	1.64783	0.525668	5.43279	6.83181	0.789235	0.189357	-2.40082	0.0256183	down	yes
ENSMUSG00000085782	Gm15624	0.0157774	0.0119982	0.0247255	0.197223	0.0861653	0.0160827	0.175313	-2.512	0.0258443	down	yes
ENSMUSG00000085495	Gm16796	0	0.071099	0.103578	0	0	0	582.257	9.18551	0.0258671	up	yes
ENSMUSG00000047034	Ankrd33	0	0	0	0.0252426	0.0867817	0.0641998	0.00170238	-9.19823	0.0258973	down	yes
ENSMUSG00000091624	Vmn2r9	0	0	0	0.0613436	0	0	0.00489049	-7.67581	0.0260371	down	yes
ENSMUSG00000055088	Olfr354	0	0	0	0.06728	0	0	0.00445898	-7.80907	0.0260371	down	yes
ENSMUSG00000114875	Gm30363	0	0	0	0.118994	0	0	0.00252113	-8.63171	0.0260371	down	yes
ENSMUSG00000034391	Fbxo15	0	0	0	0.192541	0	0	0.00155811	-9.32598	0.0260371	down	yes
ENSMUSG00000110125	Gm33148	0	0	0	0.088054	0	0	0.003407	-8.19728	0.0260371	down	yes
ENSMUSG00000034450	Gulo	0	0	0	0.070301	0.131904	0	0.00148364	-9.39664	0.026231	down	yes
ENSMUSG00000106279	Gm47287	1.04109	17.0612	4.48123	29.9606	52.596	4.48008	0.259471	-1.94635	0.0262386	down	yes
ENSMUSG00000067951	Vmn1r227	0	0	0	0.0543548	0.0105397	0	0.00462289	-7.75699	0.0263	down	yes
ENSMUSG00000096465	Olfr488	0	0	0	0.0822915	0.0111925	0	0.00320911	-8.28361	0.0263426	down	yes
ENSMUSG00000022878	Adipoq	17.8892	9.24663	0.459972	79.7675	29.6834	64.2667	0.158854	-2.65422	0.0264292	down	yes
ENSMUSG00000097564	C430014B12Rik	0.0274924	0.0292422	0.0209369	0.158719	0.0553824	0.104377	0.243883	-2.03574	0.0266429	down	yes
ENSMUSG00000106220	Gm43288	0	0	0	0.160882	0.015762	0	0.00169833	-9.20167	0.0267303	down	yes
ENSMUSG00000036972	Zic4	0	0	0	0.0320195	0.0104334	0	0.00706667	-7.14475	0.0268219	down	yes
ENSMUSG00000114403	Gm21021	0	0	0	0.279251	0.093135	0	0.000805616	-10.2776	0.0268219	down	yes
ENSMUSG00000087480	Gm15910	0	0	0.02103	0.079455	0.119429	0.046637	0.0856546	-3.54533	0.0269406	down	yes
ENSMUSG00000105530	Gm43829	0	0	0	0.112273	0	0.008921	0.00247537	-8.65814	0.0271398	down	yes
ENSMUSG00000097411	B430218F22Rik	0	0	0	0.102561	0.042267	0.0460332	0.00157182	-9.31335	0.0271914	down	yes
ENSMUSG00000096490	Igkv10-94	6.32851	6.40227	4.87981	2.04635	4.07818	2.3168	2.08623	1.0609	0.0272428	up	yes
ENSMUSG00000106737	Gm42962	0	0	0	0.13627	0.049583	0	0.00161418	-9.27498	0.027317	down	yes
ENSMUSG00000106696	Gm42729	0	0	0	0.10512	0.042702	0	0.00202947	-8.94468	0.027317	down	yes
ENSMUSG00000105602	Gm10636	0	0	0	0.126381	0.051099	0	0.00169033	-9.20848	0.027317	down	yes
ENSMUSG00000032942	Ucp3	0.217756	0.0398388	0.0872822	0.424821	0.269146	0.310456	0.343358	-1.54222	0.0273881	down	yes
ENSMUSG00000025243	Slc6a20b	0.0561801	0.164221	0.0489292	0.0349795	0.0235819	0.0140552	3.70893	1.891	0.0274839	up	yes
ENSMUSG00000015354	Pcolce2	0.415357	0.32696	0.104817	0.656143	0.361226	0.888697	0.444442	-1.16993	0.0275093	down	yes
ENSMUSG00000096373	Vmn2r31	0	0	0.002876	0.075071	0.012973	0	0.0326655	-4.93609	0.027597	down	yes
ENSMUSG00000106694	Gm42894	0	0	0	0.130396	0.009116	0	0.00215035	-8.86121	0.0277125	down	yes
ENSMUSG00000106430	Gm42460	0.047505	0.032014	0.062145	0	0	0	472.213	8.88329	0.0279065	up	yes
ENSMUSG00000023982	Guca1a	0	0	0	0	2.52451	1.30141	7.84125e-05	-13.6386	0.0280174	down	yes
ENSMUSG00000029564	4930519G04Rik	0	0	0	0.0406811	0.0111682	0.0299783	0.00366624	-8.09148	0.0280225	down	yes
ENSMUSG00000030237	Slco1a4	0	0	0	0.0515092	0	0.0167267	0.00439652	-7.82942	0.0280967	down	yes
ENSMUSG00000093650	Gm20631	0	0	0	0.0880832	0	0	0.00340587	-8.19776	0.0283044	down	yes
ENSMUSG00000114832	Gm21388	0	0	0	0.072543	0	0	0.00413548	-7.91773	0.0283044	down	yes
ENSMUSG00000118318	Vmn1r183	0	0	0	0.064782	0	0	0.00463092	-7.75449	0.0283044	down	yes
ENSMUSG00000113053	Gm18262	0	0	0	0.32353	0	0	0.000927271	-10.0747	0.0283044	down	yes
ENSMUSG00000094606	Vmn2r50	0	0	0	0.153204	0	0	0.00195817	-8.99628	0.0283044	down	yes
ENSMUSG00000084136	Vmn1r207	0	0	0	0.0667866	0	0.0257869	0.00324067	-8.26949	0.0283796	down	yes
ENSMUSG00000100252	Mir124-2hg	0.0272756	0	0.00622724	0.103256	0.0260603	0.0969336	0.148079	-2.75556	0.0284752	down	yes
ENSMUSG00000107346	Gm43225	0	0	0	0.259423	0	0.046473	0.000980725	-9.99386	0.0284998	down	yes
ENSMUSG00000103937	Gm37186	0	0	0	0.129876	0	0.019254	0.00201167	-8.95739	0.0284998	down	yes
ENSMUSG00000107164	4933425D22Rik	0	0	0	0.131339	0.035911	0.012021	0.00167344	-9.22296	0.0291415	down	yes
ENSMUSG00000102594	Gm38381	0.022476	0.017245	0	0.227303	0.09778	0.04293	0.107934	-3.21178	0.0292461	down	yes
ENSMUSG00000032878	Ccdc85a	0.0744299	0.163577	0.0901378	0.24653	0.20338	0.212809	0.495148	-1.01407	0.0293803	down	yes
ENSMUSG00000038218	Gm9765	0	0	0	0	2.05507	0	0.00014598	-12.7419	0.0295149	down	yes
ENSMUSG00000111654	Gm47077	0.794029	0.680827	0.725731	0	0.223485	0	9.84669	3.29964	0.0295357	up	yes
ENSMUSG00000018893	Mb	0.0618651	0.0914885	0.0746961	0	0	0	760.165	9.57017	0.0297738	up	yes
ENSMUSG00000117292	E330032C10Rik	0	0	0	0.0774027	0.0132511	0	0.00330929	-8.23926	0.0298233	down	yes
ENSMUSG00000066368	Actl11	0	0	0	0.095704	0.015478	0	0.00269828	-8.53375	0.0298233	down	yes
ENSMUSG00000032259	Drd2	0	0	0	0.145887	0.020737	0	0.00180046	-9.11742	0.0298233	down	yes
ENSMUSG00000034416	Pkd1l2	0	0	0	0.0435873	0.00741926	0	0.00588159	-7.40958	0.0298233	down	yes
ENSMUSG00000105332	Gm43316	0	0	0	0.283372	0.045186	0	0.000913081	-10.097	0.0298233	down	yes
ENSMUSG00000094520	Olfr635	0	0	0	0.044538	0.005194	0	0.00603234	-7.37307	0.0301612	down	yes
ENSMUSG00000075069	Olfr1264	0	0	0	0.0897125	0.010981	0	0.00297934	-8.39079	0.0301612	down	yes
ENSMUSG00000066269	Olfr575	0	0	0	0.109274	0.013479	0	0.00244394	-8.67658	0.0301612	down	yes
ENSMUSG00000112391	Gm48230	0	0	0	0.075963	0.006891	0	0.00362083	-8.10947	0.0301612	down	yes
ENSMUSG00000101450	Gm28941	0.04174	0	0	0.395211	0.089863	0.108805	0.0702837	-3.83067	0.030236	down	yes
ENSMUSG00000085664	Atxn7l1os2	0	0	0	0.062213	0.146896	0	0.00143466	-9.44508	0.0304336	down	yes
ENSMUSG00000107390	Gm43323	0.030337	0.026458	1e-06	0.180898	0.077894	0.043496	0.187887	-2.41206	0.0304809	down	yes
ENSMUSG00000065251	Gm23971	0.786194	1.20326	1.22126	5.06521	5.86738	0.750216	0.274824	-1.86342	0.0305643	down	yes
ENSMUSG00000027559	Car3	39.9285	16.6259	0.654017	167.432	63.7721	160.282	0.146131	-2.77466	0.0307396	down	yes
ENSMUSG00000113725	Gm48358	0	0	0	0.117419	0.168402	0	0.00104961	-9.89593	0.0307461	down	yes
ENSMUSG00000096630	Vmn2r26	0	0	0	0.0727368	0	0	0.00412446	-7.92158	0.0308073	down	yes
ENSMUSG00000073768	Olfr1330	0	0	0	0.10125	0	0	0.00296295	-8.39875	0.0308073	down	yes
ENSMUSG00000110814	Gm38661	0	0	0	0.104	0	0	0.00288462	-8.43741	0.0308073	down	yes
ENSMUSG00000107796	Gm44068	0	0	0	0.284015	0	0	0.00105628	-9.88679	0.0308073	down	yes
ENSMUSG00000117148	Vmn1r229	0	0	0	0.0483934	0	0	0.0061992	-7.3337	0.0308073	down	yes
ENSMUSG00000084947	Gm15594	0	0	0	0.036625	0.080753	0.028103	0.00206212	-8.92165	0.0308104	down	yes
ENSMUSG00000054966	Lmntd1	0	0	0.0076913	0.110802	0.0199391	0	0.0588285	-4.08734	0.0308538	down	yes
ENSMUSG00000112090	Gm48231	0	0	0.016207	0.247031	0.102749	0	0.0463348	-4.43176	0.030969	down	yes
ENSMUSG00000030317	Timp4	0.479595	0.662489	0.0898532	2.22132	0.564566	2.01134	0.256802	-1.96127	0.0311907	down	yes
ENSMUSG00000096999	Gm26793	0	0	0	0.10714	0.045164	0	0.00196974	-8.98778	0.0312381	down	yes
ENSMUSG00000048602	Morc2b	0	0	0	0.0440572	0.042845	0	0.00345216	-8.17829	0.0315624	down	yes
ENSMUSG00000110612	Gm17827	0	0	0	0.277652	0.28178	0	0.000536258	-10.8648	0.0315624	down	yes
ENSMUSG00000052769	Gm9889	0	0	0.009401	0.17662	0	0.130255	0.0306346	-5.02869	0.0316681	down	yes
ENSMUSG00000097083	D930019O06Rik	0	0	0	0.092043	0	0.019964	0.0026784	-8.54441	0.0320438	down	yes
ENSMUSG00000093894	Ighv1-53	1.56395	1.50596	1.42091	0	0.565076	0	7.9473	2.99046	0.0320581	up	yes
ENSMUSG00000079645	Gm17193	1.92003	0.754555	1.37042	0.328289	0.406608	0.638808	2.94459	1.55807	0.0321804	up	yes
ENSMUSG00000107388	Gm42788	0	0	0	0.025851	0.102153	0.044157	0.00174255	-9.16458	0.0322205	down	yes
ENSMUSG00000113493	Gm7441	0	0	0	0.32427	0	0.063162	0.000774329	-10.3348	0.032318	down	yes
ENSMUSG00000045559	Olfr827	0	0	0	0.0424179	0	0.00801247	0.0059488	-7.39319	0.032318	down	yes
ENSMUSG00000094050	Gm23472	0.476824	0.547546	0.263613	1.04638	3.82558	1.45056	0.203713	-2.29539	0.0324044	down	yes
ENSMUSG00000091618	H60c	0	0	0	0.094815	0	0.04782	0.00210327	-8.89315	0.0324758	down	yes
ENSMUSG00000095376	Gm22109	0.097281	1.43637	0.820966	4.66796	6.80679	0.665114	0.193957	-2.36619	0.0329351	down	yes
ENSMUSG00000091730	Gm17230	0	0	0	0.094879	0	0.010862	0.00283712	-8.46136	0.0329688	down	yes
ENSMUSG00000027577	Chrna4	0	0.0101726	0.032736	0.139343	0.026141	0.0932134	0.165864	-2.59193	0.0330162	down	yes
ENSMUSG00000102690	Gm37779	0	0	0	0.053243	0.015497	0.016369	0.00352489	-8.14821	0.0330304	down	yes
ENSMUSG00000106229	Gm19409	0	0.021931	0	0.207659	0.04325	0.023735	0.0798525	-3.64652	0.0332924	down	yes
ENSMUSG00000082307	Gm13418	0.812687	1.45312	1.40143	0.277341	0.570425	0.624318	2.49119	1.31683	0.0335077	up	yes
ENSMUSG00000063844	Olfr1276	0	0	0	0.114698	0	0	0.00261558	-8.57866	0.0335677	down	yes
ENSMUSG00000110031	Gm18205	0	0	0	0.693835	0	0	0.000432379	-11.1754	0.0335677	down	yes
ENSMUSG00000058244	Olfr506	0	0	0	0.172518	0	0	0.00173895	-9.16757	0.0335677	down	yes
ENSMUSG00000057067	Olfr297	0	0	0	0.293656	0	0	0.0010216	-9.93495	0.0335677	down	yes
ENSMUSG00000110670	Gm30132	0	0	0	0.0631583	0	0	0.00474997	-7.71787	0.0335677	down	yes
ENSMUSG00000110924	Gm40518	0	0	0	0.134414	0	0	0.0022319	-8.80751	0.0335677	down	yes
ENSMUSG00000074947	Olfr1312	0	0	0	0.105987	0	0	0.00283053	-8.46471	0.0335677	down	yes
ENSMUSG00000041991	Hrnr	0	0	0	0.052422	0	0	0.00572279	-7.44907	0.0335677	down	yes
ENSMUSG00000093392	Gm6061	0	0	0	0	3.62109	1.92163	5.41251e-05	-14.1733	0.0337346	down	yes
ENSMUSG00000106038	Gm4962	0	0	0	0.144115	0.002208	0	0.00205026	-8.92998	0.033781	down	yes
ENSMUSG00000105760	Gm43211	0	0	0	0.18211	0.030814	0	0.00140895	-9.47116	0.0338547	down	yes
ENSMUSG00000099787	Vmn1r192	0	0	0	0.074785	0.010902	0	0.00350111	-8.15797	0.0338547	down	yes
ENSMUSG00000085564	Gm12198	0	0	0	0.19971	0.034165	0	0.00128274	-9.60656	0.0338547	down	yes
ENSMUSG00000109051	Gm44913	0.003614	0	0	0.112289	0.02067	0.002413	0.0266968	-5.22719	0.0339475	down	yes
ENSMUSG00000115232	Gm49378	2.3314	0.382461	0.219698	0.101812	0.578162	0.21684	3.27108	1.70977	0.0340685	up	yes
ENSMUSG00000067702	Tuba3a	0	0	0	0.119617	0.047928	0.034752	0.00148297	-9.3973	0.0340876	down	yes
ENSMUSG00000084262	Olfr588-ps1	0	0	0	0.0790656	0.007944	0	0.0034479	-8.18007	0.0341129	down	yes
ENSMUSG00000087633	Gm14455	0	0	0	0.077944	0.109267	0	0.00160247	-9.28549	0.0341294	down	yes
ENSMUSG00000071324	Armc2	0.110139	0.171008	0.1556	0.0739026	0.0585412	0.0409959	2.51815	1.33236	0.0342109	up	yes
ENSMUSG00000024223	Armc12	0	0	0	0.0396414	0.0841976	0.0371479	0.00186351	-9.06776	0.0342746	down	yes
ENSMUSG00000115067	Dpep2	0	0	0	0	0.051346	0.177686	0.00130986	-9.57637	0.0343121	down	yes
ENSMUSG00000093839	Olfr462	0	0	0	0.072477	0	0.00605892	0.00381991	-8.03225	0.0343195	down	yes
ENSMUSG00000024485	Slc4a9	0	0.0141397	0	0.0588782	0.0138281	0.0760769	0.0950357	-3.39539	0.0343417	down	yes
ENSMUSG00000078949	R3hdml	0	0	0	0.294064	0.08494	0	0.000791548	-10.303	0.034394	down	yes
ENSMUSG00000056498	Tmem154	0.430456	0.546995	1.00926	0.146896	0.523482	0.200749	2.28062	1.18943	0.0344637	up	yes
ENSMUSG00000065820	Gm26316	1.96613	2.58957	1.45234	5.40979	10.2991	1.59115	0.347284	-1.52581	0.0344782	down	yes
ENSMUSG00000094657	n-R5s142	0.258125	1.81244	0.507058	4.78599	7.08803	0.877771	0.202138	-2.30659	0.0345047	down	yes
ENSMUSG00000106832	Gm42632	0	0	0.009649	0.172102	0.020907	0.015565	0.0462618	-4.43404	0.0347273	down	yes
ENSMUSG00000104466	Gm10513	0	0	0	0.036162	0.007488	0.005244	0.00613572	-7.34855	0.0347641	down	yes
ENSMUSG00000023906	Cldn6	0	0	0	0.171339	0.0631638	0	0.0012793	-9.61043	0.0350196	down	yes
ENSMUSG00000066803	Vmn1r84	0	0	0	0.0682043	0.00568062	0	0.00406037	-7.94417	0.0350862	down	yes
ENSMUSG00000082199	Gm15763	0.323183	0.753463	0.344165	0.075994	0	0	18.6964	4.22469	0.0353298	up	yes
ENSMUSG00000108662	Olfr188-ps1	0	0	0	0.0218841	0.06464	0	0.00346724	-8.172	0.0354482	down	yes
ENSMUSG00000091491	Vmn2r97	0	0	0	0.0175485	0.00876243	0	0.0114021	-6.45456	0.0358136	down	yes
ENSMUSG00000111671	Gm6983	0.500303	0.240893	0	0	0	0	2470.65	11.2707	0.0358373	up	yes
ENSMUSG00000109494	Gm21033	0	0	0	0.11778	0.003059	0.002601	0.00243033	-8.68463	0.0361792	down	yes
ENSMUSG00000043290	Zfp784	0.458131	0.523421	0.726824	0.235721	0.298845	0.230693	2.23242	1.15861	0.0362439	up	yes
ENSMUSG00000095197	Ighv1-59	1.14919	0	0.193473	0	0	0	4475.55	12.1278	0.036379	up	yes
ENSMUSG00000064016	Gm648	0	0	0	0.190238	0.198089	0	0.000772545	-10.3381	0.0364634	down	yes
ENSMUSG00000105398	Gm47305	1.03174	15.4753	3.82842	24.6606	47.9193	3.81574	0.266186	-1.90949	0.0365372	down	yes
ENSMUSG00000104801	Gm43834	0	0	0	0.11447	0	0	0.00262077	-8.57579	0.0366451	down	yes
ENSMUSG00000019230	Lhx9	0	0	0	0.0592919	0	0	0.00505971	-7.62673	0.0366451	down	yes
ENSMUSG00000048540	Nhlh2	0	0	0	0.0978634	0	0	0.0030655	-8.34966	0.0366451	down	yes
ENSMUSG00000094097	n-R5s111	0.066147	1.60804	0.811284	4.73063	6.7482	0.852301	0.201561	-2.31071	0.0367246	down	yes
ENSMUSG00000052625	Olfr851	0	0	0	0.045735	0	0.008206	0.00556163	-7.49028	0.0367484	down	yes
ENSMUSG00000063234	Gpr84	0	0	0	0.143604	0.080677	0	0.00133761	-9.54613	0.036785	down	yes
ENSMUSG00000103107	Gm9867	0	0	0	0.10454	0	0.043803	0.00202234	-8.94976	0.0368417	down	yes
ENSMUSG00000061489	Olfr525	0	0	0	0.053814	0	0.02126	0.00399606	-7.96721	0.0368417	down	yes
ENSMUSG00000091844	Gm8251	0.00159871	0	0.00415778	0.0472224	0.0030845	0.0027613	0.108473	-3.20459	0.0370446	down	yes
ENSMUSG00000102559	Gm37570	0.082064	0.057102	0.114562	0.274078	0.153823	0.236526	0.381875	-1.38883	0.0371602	down	yes
ENSMUSG00000075208	Olfr1019	0	0	0	0.085841	0	0.044762	0.00229704	-8.76601	0.0372576	down	yes
ENSMUSG00000025386	Pde6g	0.14182	0.0330634	0.0315563	0.246694	0.190029	0.291842	0.283351	-1.81934	0.0372747	down	yes
ENSMUSG00000085578	Gm11527	0	0	0	0.069775	0.262553	0.130529	0.000648148	-10.5914	0.037419	down	yes
ENSMUSG00000031637	Lrp2bp	0.0930913	0.132935	0.239884	0.298392	0.380814	0.276605	0.487451	-1.03667	0.0374813	down	yes
ENSMUSG00000106536	Gm42508	0	0	0	0.046433	0.03129	0.010888	0.00338558	-8.20638	0.0378559	down	yes
ENSMUSG00000105842	Gm43329	0.008597	0	0	0.115554	0.079948	0	0.043974	-4.50721	0.0384475	down	yes
ENSMUSG00000091541	Vmn1r9	0	0	0	0.048303	0.009118	0	0.00522457	-7.58047	0.0385381	down	yes
ENSMUSG00000113157	Gm48693	0	0	0	0.461752	0.08721	0	0.000546486	-10.8375	0.0385381	down	yes
ENSMUSG00000049073	Olfr985	0	0	0	0.170923	0.0276434	0	0.00151083	-9.37044	0.0385381	down	yes
ENSMUSG00000100426	Gm4208	0	0	0	0.394557	0.06668	0	0.000650425	-10.5863	0.0385381	down	yes
ENSMUSG00000103037	Pcdhgb1	0.0307518	1.45738	0.0409943	0.0532695	0.0779442	0.0252945	9.77024	3.28839	0.0386196	up	yes
ENSMUSG00000076556	Igkv4-57	15.679	3.57516	2.27731	0.51587	4.96539	1.00937	3.31731	1.73002	0.0386276	up	yes
ENSMUSG00000054156	Gm4894	0	0	0	0.151934	0.019967	0	0.00174519	-9.1624	0.0387002	down	yes
ENSMUSG00000103220	Gm37728	0	0	0	0.155023	0.018455	0	0.00172933	-9.17557	0.0387002	down	yes
ENSMUSG00000112920	Spata22	0	0	0	0.281023	0.034922	0	0.000949532	-10.0405	0.0387002	down	yes
ENSMUSG00000053214	Gm9899	0.0315008	0.0678232	0.0540814	0.0787242	0.10569	0.226665	0.373178	-1.42206	0.0388429	down	yes
ENSMUSG00000115756	Gm49519	0	0	0	0.00863565	0.0541843	0	0.00477555	-7.71012	0.0388797	down	yes
ENSMUSG00000068686	Cd59b	0.563172	0.650928	0.361687	0.874401	0.892636	1.48272	0.484894	-1.04426	0.0388801	down	yes
ENSMUSG00000027579	Srms	0.086911	0.130117	0.049207	0.286469	0.148674	0.345056	0.34124	-1.55114	0.0389037	down	yes
ENSMUSG00000097276	4930525G20Rik	0.10258	0.042046	0.060009	0	0.015481	0	13.2185	3.72448	0.0389955	up	yes
ENSMUSG00000050035	Fhl4	0	0.0754442	0.0525539	0	0	0	426.66	8.73694	0.0392678	up	yes
ENSMUSG00000046167	Gldn	0	0	0	0.065167	0.017879	0	0.00361246	-8.1128	0.0393745	down	yes
ENSMUSG00000093955	Ighv1-34	0.153665	0	1.07127	0	0	0	4083.11	11.9955	0.0395486	up	yes
ENSMUSG00000095966	n-R5s105	0.132952	1.88505	0.424757	5.46149	6.96589	0.545448	0.188298	-2.40891	0.0397194	down	yes
ENSMUSG00000111505	Gm48673	0	0	0	0.053497	0.012815	0.020135	0.00347033	-8.17071	0.0398618	down	yes
ENSMUSG00000085979	Gm12055	0.145748	0.430917	0	0	0	0	1922.22	10.9086	0.0399883	up	yes
ENSMUSG00000105368	Gm43759	0.886416	0.869669	0.657836	0.245663	0.49759	0.118274	2.80191	1.48641	0.0400069	up	yes
ENSMUSG00000074997	Pin1rt1	0	0	0	0.45348	0	0	0.000661551	-10.5619	0.0400634	down	yes
ENSMUSG00000005917	Otx1	0	0	0	0.0967733	0	0	0.00310003	-8.3335	0.0400634	down	yes
ENSMUSG00000095928	Olfr204	0	0	0	0.0974897	0	0	0.00307725	-8.34414	0.0400634	down	yes
ENSMUSG00000081026	Gm11855	0	0	0	0.286251	0	0	0.00104803	-9.8981	0.0400634	down	yes
ENSMUSG00000025425	St8sia5	0	0	0	0.09884	0	0	0.00303521	-8.36399	0.0400634	down	yes
ENSMUSG00000110259	Olfr65	0	0	0	0.182129	0	0	0.00164718	-9.24578	0.0400634	down	yes
ENSMUSG00000083936	Gm14829	0	0	0	0.46941	0	0	0.0006391	-10.6117	0.0400634	down	yes
ENSMUSG00000113189	B020018J22Rik	0	0	0	0.168602	0	0	0.00177934	-9.13444	0.0400634	down	yes
ENSMUSG00000112343	Sfta3-ps	0	0	0	0.0672744	0	0	0.00445935	-7.80895	0.0400634	down	yes
ENSMUSG00000059645	Gm7361	0	0	0	0.088592	0.038052	0	0.00236884	-8.7216	0.0401758	down	yes
ENSMUSG00000042895	Abra	0.011788	0.016131	0.035551	0.122639	0.049218	0.141474	0.202565	-2.30354	0.0402058	down	yes
ENSMUSG00000111692	Gm49373	0.305954	1.0524	0.213687	0.193905	0.090588	0.197412	3.26213	1.70582	0.0403469	up	yes
ENSMUSG00000117234	Gm7818	0.147351	0.256205	0.085925	0.043524	0	0.013151	8.63663	3.11047	0.0404209	up	yes
ENSMUSG00000086324	Gm15564	0.132787	0.145338	0.109567	0	0	0	1292.31	10.3357	0.0407786	up	yes
ENSMUSG00000061780	Cfd	88.6861	28.188	1.78019	283.299	83.4498	395.577	0.155648	-2.68364	0.0407829	down	yes
ENSMUSG00000048355	Arxes1	0.69774	1.17284	0.290953	1.32765	0.938582	2.4656	0.456808	-1.13034	0.0409121	down	yes
ENSMUSG00000096406	Rn5s	0.160192	1.4742	0.565885	3.61533	7.45542	0.71162	0.186744	-2.42087	0.0409386	down	yes
ENSMUSG00000107008	Gm2762	0	0	0.00384371	0.0748336	0	0.0368121	0.0344278	-4.86028	0.0410452	down	yes
ENSMUSG00000073805	Insyn2a	0	0.0223216	0.0249466	0.162203	0.0547905	0.0248091	0.195483	-2.35489	0.0410484	down	yes
ENSMUSG00000032355	Mlip	0	0	0	0.0262636	0.0138143	0	0.00748542	-7.0617	0.0411975	down	yes
ENSMUSG00000090417	Vmn2r94	0	0	0	0.0197658	0.00921307	0	0.0103524	-6.5939	0.0411975	down	yes
ENSMUSG00000024578	Il17b	0	0	0.0664914	0.1532	0.25474	0.236351	0.103201	-3.27647	0.041244	down	yes
ENSMUSG00000076281	Gm24270	63.8314	468.268	156.758	1221.22	1301.96	223.483	0.250798	-1.9954	0.0413423	down	yes
ENSMUSG00000094720	n-R5s100	0.131275	1.93883	0.939413	5.02375	7.16144	1.11219	0.226324	-2.14354	0.0415151	down	yes
ENSMUSG00000104292	Gm38042	0	0.01257	0	0.130464	0.007112	0.010855	0.0846858	-3.56174	0.0417875	down	yes
ENSMUSG00000110605	Gm32856	0.358785	0.321797	0.37019	0.164839	0.203147	0.0274762	2.65707	1.40984	0.0418868	up	yes
ENSMUSG00000114538	Gm31517	0	0	0	0.0766927	0	0.013672	0.00331988	-8.23465	0.0419049	down	yes
ENSMUSG00000114623	Gm34788	0	0	0	0.0479781	0	0.0102648	0.00515084	-7.60098	0.0419049	down	yes
ENSMUSG00000051860	Samd7	0	0	0	0.0792942	0	0.016963	0.00311665	-8.32579	0.0419049	down	yes
ENSMUSG00000107158	Gm42728	0	0	0	0.201871	0	0.039059	0.00124517	-9.64944	0.0419049	down	yes
ENSMUSG00000109409	Gm9343	0	0	0	0.150301	0	0.0026	0.00196205	-8.99342	0.0420171	down	yes
ENSMUSG00000044165	Bcl2l15	0.381369	1.0408	0.198645	0.209609	0	0.153249	4.46681	2.15924	0.042181	up	yes
ENSMUSG00000021478	Drd1	0.0356328	0.0150373	0.0122144	0.118704	0.0333451	0.137582	0.217119	-2.20344	0.0421875	down	yes
ENSMUSG00000095953	6030469F06Rik	0	0	0	0.04982	0.00477743	0.00454415	0.00507257	-7.62307	0.0421943	down	yes
ENSMUSG00000104577	Gm6641	0	0	0	0.171477	0.023	0.025793	0.00136196	-9.52009	0.0421943	down	yes
ENSMUSG00000118093	Gm17802	0	0	0	0.166151	0.105438	0	0.00110461	-9.82225	0.0424055	down	yes
ENSMUSG00000109196	Gm44715	0	0	0	0.103214	0.003682	0	0.00280647	-8.47703	0.0424742	down	yes
ENSMUSG00000024354	Slc23a1	0.233235	0.117864	0.190156	0.268263	0.365769	0.493811	0.479903	-1.05919	0.0425244	down	yes
ENSMUSG00000104211	Gm37985	0.005715	0.004063	0.00241	0.039553	0.004147	0.002074	0.266265	-1.90907	0.0427446	down	yes
ENSMUSG00000022780	Meltf	0	0	0	0.054428	0	0.032827	0.0034382	-8.18413	0.0428911	down	yes
ENSMUSG00000105636	Gm43625	0	0	0	0.07819	0.174874	0	0.00118547	-9.72032	0.0435673	down	yes
ENSMUSG00000087384	Gm15558	0	0	0	0.106906	0	0.073787	0.00166027	-9.23436	0.0436412	down	yes
ENSMUSG00000109476	Gm21034	0	0.005002	0	0.142007	0.003076	0.002601	0.0338696	-4.88386	0.0437066	down	yes
ENSMUSG00000117599	Gm49971	0	0	0	0.043934	0.031968	0	0.00395247	-7.98303	0.0437856	down	yes
ENSMUSG00000029491	Pde6b	0.0802748	0	0	0.135135	0.132779	0.22787	0.161915	-2.62669	0.0438068	down	yes
ENSMUSG00000112855	Gm47842	0	0.00037	0	0.10599	0.01642	0	0.00302263	-8.36998	0.0438663	down	yes
ENSMUSG00000084828	Gm12367	0	0	0	0.202893	0	0	0.00147861	-9.40154	0.0438673	down	yes
ENSMUSG00000090966	Vmn2r116	0	0	0	0.0679349	0	0	0.00441599	-7.82305	0.0438673	down	yes
ENSMUSG00000091350	Vmn2r92	0	0	0	0.082433	0	0	0.00363932	-8.10212	0.0438673	down	yes
ENSMUSG00000056921	Olfr394	0	0	0	0.091642	0	0	0.00327361	-8.2549	0.0438673	down	yes
ENSMUSG00000044664	Prss42	0	0	0	0.328686	0	0	0.000912725	-10.0975	0.0438673	down	yes
ENSMUSG00000111174	Olfr1240	0	0	0	0.110459	0	0	0.00271594	-8.52433	0.0438673	down	yes
ENSMUSG00000112084	Gm10773	0	0	0	0.132929	0	0	0.00225684	-8.79148	0.0438673	down	yes
ENSMUSG00000004872	Pax3	0	0	0	0.0844128	0	0	0.00355396	-8.13636	0.0438673	down	yes
ENSMUSG00000115429	Gm49153	0	0	0	0.264588	0	0	0.00113384	-9.78457	0.0438673	down	yes
ENSMUSG00000075598	Smok3c	0	0	0	0.102827	0.0053051	0.017035	0.0023968	-8.70468	0.0439146	down	yes
ENSMUSG00000033740	St18	0.0965654	0.330799	0.196883	0.0989927	0.0817114	0.0684371	2.5056	1.32515	0.0439212	up	yes
ENSMUSG00000114431	Gm48601	0	0	0	0.104048	0.017782	0	0.00246245	-8.66569	0.0439795	down	yes
ENSMUSG00000091572	Vmn2r3	0	0	0	0.0180257	0.00293274	0	0.0143141	-6.12642	0.0439795	down	yes
ENSMUSG00000100711	Gm29461	0	0	0	0.073013	0.014747	0	0.00341841	-8.19246	0.0439795	down	yes
ENSMUSG00000095074	Gm3139	0	0	0	0.108105	0.0203317	0	0.00233578	-8.74188	0.0439795	down	yes
ENSMUSG00000113221	Gm18880	0	0	0	0.198124	0.036693	0	0.00127759	-9.61236	0.0439795	down	yes
ENSMUSG00000051180	Olfr522	0	0	0	0.067614	0.012002	0	0.00376809	-8.05195	0.0439795	down	yes
ENSMUSG00000076552	Igkv4-61	1.97144	2.26918	28.9354	0.200075	1.88239	2.59382	7.09453	2.82671	0.0439996	up	yes
ENSMUSG00000099891	Gm5575	0	0	0	0.858017	0.099119	0	0.000313435	-11.6395	0.0440285	down	yes
ENSMUSG00000109625	3110080E11Rik	0	0	0	0.099227	0.013552	0	0.00266007	-8.55432	0.0440285	down	yes
ENSMUSG00000090113	Nhlrc4	0	0	0	0.136211	0.0197243	0	0.00192388	-9.02177	0.0440285	down	yes
ENSMUSG00000103596	Gm37354	0	0	0	0.144721	0.016364	0	0.00186237	-9.06864	0.0440285	down	yes
ENSMUSG00000042477	Tfap2e	0	0	0	0	0.025227	0.162677	0.00159656	-9.29082	0.0440815	down	yes
ENSMUSG00000108393	Gm32633	0.0576173	0.138642	0.264337	0	0	0	1535.32	10.5843	0.044246	up	yes
ENSMUSG00000099021	Rn7s1	29.5262	336.847	106.558	1032.84	1141.07	127.403	0.205506	-2.28275	0.0442743	down	yes
ENSMUSG00000109539	Gm44667	0.078233	0.042366	0.058561	0.207512	0.198868	0.103084	0.351664	-1.50773	0.0443572	down	yes
ENSMUSG00000099732	Gm17752	0	0	0	0.0408	0.010603	0	0.00583624	-7.42075	0.0444288	down	yes
ENSMUSG00000112556	Gm47339	0	0	0	0.096167	0.022513	0	0.00252781	-8.6279	0.0444288	down	yes
ENSMUSG00000031293	Rs1	0.045727	0	0.010699	0.038055	0.067625	0.197468	0.186134	-2.42559	0.0444344	down	yes
ENSMUSG00000010435	Spaca7	0.161133	0	0.275207	0	0	0	1454.47	10.5063	0.0444606	up	yes
ENSMUSG00000096015	n-R5s134	0.130355	2.28144	0.557319	5.27696	7.44727	1.0399	0.215714	-2.21281	0.0444913	down	yes
ENSMUSG00000000686	Abhd15	0.428815	0.381911	0.15053	0.562031	0.486434	0.908873	0.491104	-1.0259	0.0446355	down	yes
ENSMUSG00000103772	Gm36933	0	0	0	0.114111	0.007493	0	0.00246702	-8.66301	0.0448813	down	yes
ENSMUSG00000029683	Lmod2	0	0	0	0.18338	0.010758	0	0.00154529	-9.3379	0.0448813	down	yes
ENSMUSG00000116158	Kiss1	0.0167678	0.0591709	0.011876	0.0245854	0.00354368	1.28339	0.0669567	-3.90063	0.0451248	down	yes
ENSMUSG00000108958	Gm21032	0	0.005079	0	0.126397	0.011698	0.005263	0.0354288	-4.81893	0.04521	down	yes
ENSMUSG00000094443	Sgo2b	0	0	0	0.048425	0.04668	0	0.00315441	-8.30841	0.0453613	down	yes
ENSMUSG00000025479	Cyp2e1	37.4134	13.7102	0.544256	122.382	43.4759	160.863	0.15814	-2.66072	0.0459889	down	yes
ENSMUSG00000031298	Adgrg2	0.150654	0.21486	0.0965086	0.371003	0.13898	0.490451	0.461823	-1.11459	0.0461264	down	yes
ENSMUSG00000086219	Srrm4os	0	0	0	0.0667336	0.0253447	0	0.00325809	-8.26176	0.0462487	down	yes
ENSMUSG00000079174	Gm3054	2.27174	2.30656	1.56014	8.74369	5.25741	1.36072	0.39959	-1.32341	0.0465889	down	yes
ENSMUSG00000033847	Pla2g4c	0.416441	0.124715	1.02107	0.106832	0.197755	0.254614	2.79367	1.48216	0.0466401	up	yes
ENSMUSG00000000197	Nalcn	0.151765	0.314417	0.116225	0.0809665	0.132629	0.0728443	2.03326	1.02379	0.0466892	up	yes
ENSMUSG00000095249	n-R5s103	0.032746	1.77892	0.823567	5.38587	6.78173	0.661479	0.205411	-2.28342	0.0468016	down	yes
ENSMUSG00000034739	Mfrp	0.0468914	0.103502	0.0374518	0.270312	0.0934851	0.156096	0.361316	-1.46867	0.0469467	down	yes
ENSMUSG00000106860	1700008H02Rik	0	0	0	0.102841	0.114527	0	0.00138015	-9.50096	0.0471352	down	yes
ENSMUSG00000112229	Gm48086	0.073055	0.042484	0.116367	0.232939	0.244844	0.194846	0.344776	-1.53627	0.0471739	down	yes
ENSMUSG00000107371	Gm43784	0	0.001525	0	0.24588	0	0	0.00620221	-7.333	0.0471839	down	yes
ENSMUSG00000107246	Gm42560	0	0.047427	0	0.742601	0	0.054318	0.0595129	-4.07065	0.0472135	down	yes
ENSMUSG00000040452	Cdh12	0	0.00942547	0.00864462	0.0817591	0.0242969	0.0215182	0.141644	-2.81966	0.0474369	down	yes
ENSMUSG00000097706	E030037K01Rik	0.316139	0.346869	0.30627	0.039314	0.047009	0.183931	3.58654	1.84259	0.0475281	up	yes
ENSMUSG00000117218	Gm19283	0.040462	0.086526	0.097097	0.300486	0.182657	0.272831	0.296419	-1.75429	0.047934	down	yes
ENSMUSG00000047692	4930533K18Rik	0	0	0	0.206599	0	0	0.00145209	-9.42766	0.0480962	down	yes
ENSMUSG00000068349	Gml	0	0	0	0.439003	0	0	0.000683367	-10.5151	0.0480962	down	yes
ENSMUSG00000107984	Gm5306	0	0	0	0.666283	0	0	0.000450259	-11.117	0.0480962	down	yes
ENSMUSG00000109155	Gm18757	0	0	0	0.159629	0	0	0.00187936	-9.05554	0.0480962	down	yes
ENSMUSG00000049372	Olfr1183	0	0	0	0.060188	0	0	0.00498438	-7.64837	0.0480962	down	yes
ENSMUSG00000003555	Cyp17a1	0	0	0	0.177159	0	0	0.00169339	-9.20587	0.0480962	down	yes
ENSMUSG00000062914	Olfr777	0	0	0	0.09248	0	0	0.00324394	-8.26804	0.0480962	down	yes
ENSMUSG00000004415	Col26a1	0	0	0	0.0355688	0	0.00370712	0.00763828	-7.03254	0.0484297	down	yes
ENSMUSG00000095633	Igkv4-58	1.79747	0.719779	5.17393	0.493597	1.29171	0.0947434	4.09094	2.03243	0.0484515	up	yes
ENSMUSG00000099250	Rn7s2	29.4604	333.74	104.086	971.097	1111.27	122.331	0.21195	-2.23821	0.0484801	down	yes
ENSMUSG00000115210	Gm49308	0	0	0	0.040218	0.012317	0.017382	0.0042908	-7.86454	0.0484885	down	yes
ENSMUSG00000030041	M1ap	0.0727495	0.0751423	0.315617	0.0367572	0.0306153	0.00772109	6.17242	2.62584	0.0486689	up	yes
ENSMUSG00000091239	Vmn2r76	0	0	0.00392846	0.0401234	0.00751557	0	0.0824633	-3.6001	0.0487151	down	yes
ENSMUSG00000049526	Tmem202	0.515057	0.695107	0.590227	0.344029	0.138262	0.252011	2.45184	1.29386	0.0487809	up	yes
ENSMUSG00000068373	D430041D05Rik	0.00307326	0	0	0.0475624	0.00544019	0	0.0579832	-4.10822	0.0487833	down	yes
ENSMUSG00000100811	Gm29083	0	0	0	0.288033	0.200326	0	0.000614302	-10.6688	0.0490219	down	yes
ENSMUSG00000093893	n-R5s124	0.128086	1.38486	0.899541	5.3763	5.46674	0.598011	0.210862	-2.24563	0.0490739	down	yes
ENSMUSG00000104400	Gm38010	0	0	0	0.051207	0.075416	0	0.00236924	-8.72136	0.0491257	down	yes
ENSMUSG00000063954	H2ac19	0	0	0	0	1.16701	2.16916	8.99234e-05	-13.4409	0.049296	down	yes
ENSMUSG00000070524	Fcrlb	0	0	0	0.103217	0.050523	0.049834	0.00147367	-9.40638	0.0494104	down	yes
ENSMUSG00000087004	Gm14154	0.106973	0.132711	0.279345	0	0	0	1730.1	10.7566	0.0494181	up	yes
ENSMUSG00000096710	n-R5s117	0.065174	1.43754	0.740528	4.20342	6.04541	0.746784	0.204012	-2.29327	0.049602	down	yes
ENSMUSG00000117757	Gm50169	0	0	0	0.126355	0	0.012579	0.0021593	-8.85522	0.0497886	down	yes
